# Supplementary material for: Cytenamide–1,4-dioxane (2/1)
Source: Acta Crystallogr Sect E Struct Rep Online. 2008 Jun 28;64(Pt 7):o1345–6. doi: 10.1107/S1600536808018709 (PMC2961860; doi:10.1107/S1600536808018709)
Supplement: Supplementary file 1 [file e-64-o1345-sup1.cif]

##############################################################################
###                                                                        ###
###        Electronic paper (Acta Crystallographica Section E)             ###
###                                                                        ###
##############################################################################
#                                                                            #
# This CIF contains the data in a paper accepted for publication in Acta     #
# Crystallographica Section E. It conforms to the requirements of Notes      #
# for Authors for Section E, and has been peer reviewed under the auspices   #
# of the IUCr Commission on Journals.                                        #
#                                                                            #
# Full details of the Crystallographic Information File format               #
# are given in the paper "The Crystallographic Information File (CIF):       #
# a New Standard Archive File for Crystallography" by S. R. Hall, F. H.      #
# Allen and I. D. Brown [Acta Cryst. (1991), A47, 655-685].                  #
#                                                                            #
# The current version of the core CIF dictionary is obtainable from          #
# ftp://ftp.iucr.org/pub/cif_core.dic. The current version number is 2.4.    #
#                                                                            #
# Software is freely available for graphical display of the structure(s) in  #
# this CIF.  For information consult the CIF home page http://www.iucr.org/  #
# cif/home.html                                                              #
#                                                                            #
# This file may be used for bona fide research purposes within the           #
# scientific community so long as proper attribution is given to the journal # 
# article from which it was obtained.                                        #
#                                                                            #
##############################################################################
                                             
data_I
_audit_creation_method     CRYSTALS_ver_12.85
_chemical_name_systematic
;
5<i>H</i>-dibenzo[a,d]cycloheptatriene-5-carboxamide 1,4-dioxane hemisolvate
;
_chemical_name_common     'Cytenamide--1,4-dioxane (2/1)'
_chemical_formula_moiety     '2C16 H13 N O, C4 H8 O2'
_chemical_formula_sum     'C36 H34 N2 O4'
_chemical_formula_iupac     '2C16 H13 N O, C4 H8 O2'
_chemical_formula_weight     558.68
_symmetry_cell_setting     monoclinic
_symmetry_space_group_name_H-M     'P 21/c'
_symmetry_space_group_name_Hall     '-P 2ybc'
loop_
    _symmetry_equiv_pos_as_xyz
    'x,y,z'
    '-x,-y,-z'
    '-x,y+1/2,-z+1/2'
    'x,-y+1/2,z+1/2'
_cell_length_a     24.0888(7)
_cell_length_b     5.6066(2)
_cell_length_c     21.1050(6)
_cell_angle_alpha     90
_cell_angle_beta     90.313(3)
_cell_angle_gamma     90
_cell_volume     2850.32(15)
_cell_formula_units_Z     4
_cell_measurement_reflns_used     4484
_cell_measurement_theta_min     3
_cell_measurement_theta_max     27
_cell_measurement_temperature     160
_exptl_crystal_description     plate
_exptl_crystal_colour     colourless
_exptl_crystal_size_max     0.48
_exptl_crystal_size_mid     0.09
_exptl_crystal_size_min     0.03
_exptl_crystal_density_diffrn     1.302
_exptl_crystal_density_meas     ?
_exptl_crystal_density_method     'not measured'
_exptl_crystal_F_000     1184
_exptl_absorpt_coefficient_mu     0.085
_exptl_absorpt_correction_type     multi-scan
_exptl_absorpt_process_details     '(ABSPACK; Oxford Diffraction, 2007)'
_exptl_absorpt_correction_T_min     0.84
_exptl_absorpt_correction_T_max     1.00
_diffrn_ambient_temperature     160
_diffrn_radiation_type     'Mo K\a'
_diffrn_radiation_wavelength     0.71073
_diffrn_radiation_monochromator     'graphite'
_diffrn_measurement_device_type     'Area'
_diffrn_measurement_device     'Oxford Diffraction Gemini S'
_diffrn_measurement_method     \w
_diffrn_detector_area_resol_mean     15.9745
_diffrn_reflns_number     23004
_diffrn_reflns_av_R_equivalents     0.057
_diffrn_reflns_theta_min     2.559
_diffrn_reflns_theta_max     25.2
_diffrn_reflns_theta_full     25.2
_diffrn_measured_fraction_theta_max     0.992
_diffrn_measured_fraction_theta_full     0.992
_diffrn_reflns_limit_h_min     -28
_diffrn_reflns_limit_h_max     28
_diffrn_reflns_limit_k_min     0
_diffrn_reflns_limit_k_max     6
_diffrn_reflns_limit_l_min     0
_diffrn_reflns_limit_l_max     25
_diffrn_reflns_reduction_process
;
Scaled and merged with <i>SORTAV</i>
;
_diffrn_standards_number     0
_diffrn_standards_interval_count     0
_diffrn_standards_interval_time     0
_diffrn_standards_decay_%     0
_reflns_number_total     5125
_reflns_number_gt     3677
_reflns_threshold_expression     I>2\s(I)
_refine_ls_structure_factor_coef     Fsqd
_refine_ls_matrix_type     full
_refine_ls_R_factor_all     0.101
_refine_ls_R_factor_gt     0.068
_refine_ls_wR_factor_all     0.121
_refine_ls_wR_factor_gt     0.114
_refine_ls_wR_factor_ref     0.121
_refine_ls_goodness_of_fit_ref     1.08
_refine_ls_number_reflns     5125
_refine_ls_number_parameters     380
_refine_ls_number_restraints     0
_refine_ls_hydrogen_treatment     constr
_refine_ls_weighting_scheme     calc
_refine_ls_weighting_details
;
Method = Modified Sheldrick w=1/[\s^2^(F^2^) + (0.03P)^2^ + 2.31P],
where P=[max(Fo^2^,0) + 2Fc^2^]/3
;
_atom_sites_solution_hydrogens     geom
_atom_sites_solution_primary     direct
_refine_ls_shift/su_max     ?
_refine_ls_shift/su_max_lt     0.001
_refine_diff_density_max     0.47
_refine_diff_density_min     -0.42
_refine_ls_extinction_method     'None'
loop_
    _atom_type_symbol
    _atom_type_scat_dispersion_real
    _atom_type_scat_dispersion_imag
    _atom_type_scat_source
    C 0.0033 0.0016 'International Tables Vol C 4.2.6.8 and 6.1.1.4'
    H 0.0000 0.0000 'International Tables Vol C 4.2.6.8 and 6.1.1.4'
    N 0.0061 0.0033 'International Tables Vol C 4.2.6.8 and 6.1.1.4'
    O 0.0106 0.0060 'International Tables Vol C 4.2.6.8 and 6.1.1.4'
_computing_data_collection     'CrysAlis CCD (Oxford Diffraction, 2007)'
_computing_cell_refinement     'CrysAlis RED (Oxford Diffraction, 2007)'
_computing_data_reduction     'CrysAlis RED (Oxford Diffraction, 2007)'
_computing_structure_solution     'SIR92 (Altomare <i>et al.</i>,  1994)'
_computing_structure_refinement     'CRYSTALS (Betteridge <i>et al.</i>,  2003)'
_computing_molecular_graphics
            'ORTEP-3 (Farrugia, 1997) and Mercury (Macrae <i>et al.</i>,  2006)'
_computing_publication_material     'PLATON (Spek, 2003)'
loop_
    _atom_site_type_symbol
    _atom_site_label
    _atom_site_fract_x
    _atom_site_fract_y
    _atom_site_fract_z
    _atom_site_U_iso_or_equiv
    _atom_site_adp_type
    _atom_site_occupancy
    _atom_site_disorder_assembly
    _atom_site_disorder_group
    C C1 0.30658(11) 0.7244(5) 0.22235(12) 0.0230 Uani 1.0000 . .
    C C2 0.34609(11) 0.5089(5) 0.22501(12) 0.0212 Uani 1.0000 . .
    C C3 0.38005(11) 0.4805(5) 0.16566(12) 0.0223 Uani 1.0000 . .
    C C4 0.36884(12) 0.2923(5) 0.12509(12) 0.0258 Uani 1.0000 . .
    C C5 0.39561(13) 0.2692(6) 0.06774(13) 0.0325 Uani 1.0000 . .
    C C6 0.43397(12) 0.4386(6) 0.04947(14) 0.0345 Uani 1.0000 . .
    C C7 0.44599(12) 0.6265(6) 0.08979(13) 0.0319 Uani 1.0000 . .
    C C8 0.42064(11) 0.6495(5) 0.14882(12) 0.0236 Uani 1.0000 . .
    C C9 0.43795(11) 0.8470(5) 0.18941(13) 0.0273 Uani 1.0000 . .
    C C10 0.43627(11) 0.8646(5) 0.25275(13) 0.0278 Uani 1.0000 . .
    C C11 0.41740(11) 0.6923(5) 0.29951(12) 0.0248 Uani 1.0000 . .
    C C12 0.43986(12) 0.7061(6) 0.36058(13) 0.0312 Uani 1.0000 . .
    C C13 0.42709(13) 0.5401(6) 0.40640(14) 0.0363 Uani 1.0000 . .
    C C14 0.39126(14) 0.3563(6) 0.39233(13) 0.0362 Uani 1.0000 . .
    C C15 0.36716(12) 0.3447(5) 0.33299(13) 0.0291 Uani 1.0000 . .
    C C16 0.37863(11) 0.5125(5) 0.28643(12) 0.0225 Uani 1.0000 . .
    C C17 0.19387(11) 0.2237(5) 0.72423(12) 0.0211 Uani 1.0000 . .
    C C18 0.15359(11) 0.0105(5) 0.72796(11) 0.0217 Uani 1.0000 . .
    C C19 0.11962(11) 0.0120(5) 0.78837(12) 0.0227 Uani 1.0000 . .
    C C20 0.13026(12) -0.1573(5) 0.83494(12) 0.0281 Uani 1.0000 . .
    C C21 0.10561(13) -0.1443(6) 0.89365(13) 0.0342 Uani 1.0000 . .
    C C22 0.07002(13) 0.0420(6) 0.90707(14) 0.0361 Uani 1.0000 . .
    C C23 0.05789(12) 0.2069(6) 0.86079(13) 0.0305 Uani 1.0000 . .
    C C24 0.08117(11) 0.1940(5) 0.80018(12) 0.0241 Uani 1.0000 . .
    C C25 0.06348(11) 0.3688(5) 0.75313(13) 0.0270 Uani 1.0000 . .
    C C26 0.06267(11) 0.3504(5) 0.68996(13) 0.0277 Uani 1.0000 . .
    C C27 0.08061(11) 0.1544(5) 0.64959(12) 0.0235 Uani 1.0000 . .
    C C28 0.05571(11) 0.1337(6) 0.58956(13) 0.0301 Uani 1.0000 . .
    C C29 0.06815(12) -0.0532(6) 0.54957(13) 0.0341 Uani 1.0000 . .
    C C30 0.10567(12) -0.2249(6) 0.56844(13) 0.0300 Uani 1.0000 . .
    C C31 0.13153(12) -0.2035(5) 0.62664(12) 0.0262 Uani 1.0000 . .
    C C32 0.12027(11) -0.0156(5) 0.66747(12) 0.0221 Uani 1.0000 . .
    C C33 0.24356(17) 1.1206(7) 0.52906(16) 0.0547 Uani 1.0000 . .
    C C34 0.20870(16) 1.1411(8) 0.47152(17) 0.0612 Uani 1.0000 . .
    C C35 0.26150(18) 0.8437(9) 0.42284(16) 0.0654 Uani 1.0000 . .
    C C36 0.29643(16) 0.8250(8) 0.47959(16) 0.0576 Uani 1.0000 . .
    O O2 0.20878(8) 0.3034(4) 0.67272(9) 0.0319 Uani 1.0000 . .
    O O1 0.29456(9) 0.8317(4) 0.27135(9) 0.0416 Uani 1.0000 . .
    N N1 0.28447(10) 0.7810(4) 0.16701(10) 0.0276 Uani 1.0000 . .
    O O4 0.26727(11) 0.8892(5) 0.53470(11) 0.0601 Uani 1.0000 . .
    N N2 0.21372(10) 0.3049(4) 0.77846(10) 0.0301 Uani 1.0000 . .
    O O3 0.23813(13) 1.0729(6) 0.41616(11) 0.0766 Uani 1.0000 . .
    H H12 0.2929 0.7005 0.1331 0.0337 Uiso 1.0000 . .
    H H13 0.2388 0.4167 0.7778 0.0346 Uiso 1.0000 . .
    H H14 0.2014 0.2492 0.8143 0.0341 Uiso 1.0000 . .
    H H11 0.2604 0.8928 0.1658 0.0335 Uiso 1.0000 . .
    H H21 0.3220 0.3680 0.2272 0.0227 Uiso 1.0000 . .
    H H41 0.3422 0.1772 0.1371 0.0304 Uiso 1.0000 . .
    H H51 0.3877 0.1358 0.0418 0.0373 Uiso 1.0000 . .
    H H61 0.4516 0.4256 0.0100 0.0391 Uiso 1.0000 . .
    H H71 0.4724 0.7421 0.0774 0.0366 Uiso 1.0000 . .
    H H91 0.4521 0.9769 0.1669 0.0320 Uiso 1.0000 . .
    H H101 0.4495 1.0070 0.2695 0.0308 Uiso 1.0000 . .
    H H121 0.4646 0.8312 0.3704 0.0366 Uiso 1.0000 . .
    H H131 0.4420 0.5553 0.4466 0.0428 Uiso 1.0000 . .
    H H141 0.3833 0.2408 0.4229 0.0431 Uiso 1.0000 . .
    H H151 0.3430 0.2207 0.3235 0.0324 Uiso 1.0000 . .
    H H181 0.1771 -0.1295 0.7304 0.0252 Uiso 1.0000 . .
    H H201 0.1550 -0.2818 0.8256 0.0321 Uiso 1.0000 . .
    H H211 0.1138 -0.2613 0.9244 0.0401 Uiso 1.0000 . .
    H H221 0.0540 0.0580 0.9478 0.0424 Uiso 1.0000 . .
    H H231 0.0330 0.3320 0.8699 0.0339 Uiso 1.0000 . .
    H H251 0.0491 0.5142 0.7700 0.0313 Uiso 1.0000 . .
    H H261 0.0473 0.4794 0.6683 0.0327 Uiso 1.0000 . .
    H H281 0.0308 0.2494 0.5766 0.0346 Uiso 1.0000 . .
    H H291 0.0505 -0.0629 0.5088 0.0391 Uiso 1.0000 . .
    H H301 0.1144 -0.3536 0.5422 0.0347 Uiso 1.0000 . .
    H H311 0.1579 -0.3182 0.6393 0.0303 Uiso 1.0000 . .
    H H331 0.2732 1.2396 0.5258 0.0635 Uiso 1.0000 . .
    H H332 0.2202 1.1544 0.5657 0.0653 Uiso 1.0000 . .
    H H341 0.1959 1.3056 0.4670 0.0711 Uiso 1.0000 . .
    H H342 0.1775 1.0333 0.4757 0.0712 Uiso 1.0000 . .
    H H351 0.2822 0.8002 0.3857 0.0752 Uiso 1.0000 . .
    H H352 0.2310 0.7296 0.4268 0.0756 Uiso 1.0000 . .
    H H361 0.3290 0.9332 0.4750 0.0676 Uiso 1.0000 . .
    H H362 0.3100 0.6606 0.4851 0.0684 Uiso 1.0000 . .
loop_
    _atom_site_aniso_label
    _atom_site_aniso_U_11
    _atom_site_aniso_U_22
    _atom_site_aniso_U_33
    _atom_site_aniso_U_12
    _atom_site_aniso_U_13
    _atom_site_aniso_U_23
    C1 0.0193(15) 0.0282(17) 0.0216(15) -0.0031(12) 0.0011(12) -0.0002(13)
    C2 0.0250(16) 0.0174(14) 0.0214(14) -0.0029(12) 0.0021(11) 0.0015(12)
    C3 0.0228(16) 0.0243(16) 0.0199(14) 0.0055(12) -0.0029(11) 0.0048(12)
    C4 0.0286(17) 0.0256(16) 0.0232(15) 0.0019(13) -0.0001(12) 0.0003(13)
    C5 0.0371(19) 0.0352(19) 0.0250(16) 0.0071(15) -0.0039(13) -0.0070(14)
    C6 0.0273(17) 0.055(2) 0.0216(15) 0.0101(16) 0.0024(12) -0.0003(15)
    C7 0.0238(16) 0.043(2) 0.0288(16) -0.0002(14) 0.0043(13) 0.0074(15)
    C8 0.0194(15) 0.0283(17) 0.0232(15) 0.0031(13) -0.0003(11) 0.0045(13)
    C9 0.0250(16) 0.0251(17) 0.0317(17) -0.0027(13) 0.0000(12) 0.0041(14)
    C10 0.0270(16) 0.0234(17) 0.0330(17) -0.0035(13) -0.0029(13) -0.0060(14)
    C11 0.0219(15) 0.0273(17) 0.0251(15) 0.0055(13) 0.0005(12) -0.0048(13)
    C12 0.0288(17) 0.0322(18) 0.0325(17) 0.0017(14) -0.0046(13) -0.0073(15)
    C13 0.0364(19) 0.048(2) 0.0246(16) 0.0080(16) -0.0066(13) -0.0019(16)
    C14 0.049(2) 0.039(2) 0.0212(16) 0.0063(16) -0.0025(14) 0.0051(14)
    C15 0.0314(17) 0.0287(18) 0.0274(16) -0.0003(14) 0.0018(12) -0.0007(14)
    C16 0.0264(16) 0.0234(16) 0.0178(14) 0.0052(13) 0.0015(11) -0.0037(12)
    C17 0.0189(15) 0.0242(16) 0.0203(15) 0.0013(12) -0.0009(11) -0.0041(13)
    C18 0.0228(15) 0.0232(16) 0.0190(14) 0.0038(12) -0.0011(11) 0.0007(12)
    C19 0.0216(15) 0.0259(16) 0.0207(14) -0.0044(12) -0.0013(11) -0.0032(13)
    C20 0.0337(17) 0.0283(17) 0.0224(15) 0.0004(14) -0.0002(12) 0.0015(14)
    C21 0.0423(19) 0.040(2) 0.0199(15) -0.0100(16) 0.0002(13) 0.0071(14)
    C22 0.0344(18) 0.049(2) 0.0244(16) -0.0085(16) 0.0078(13) -0.0044(16)
    C23 0.0261(17) 0.0343(18) 0.0313(17) -0.0009(14) 0.0046(13) -0.0086(15)
    C24 0.0242(16) 0.0266(16) 0.0215(15) -0.0038(13) 0.0022(12) -0.0040(13)
    C25 0.0235(16) 0.0228(16) 0.0347(17) -0.0001(12) 0.0048(12) -0.0026(14)
    C26 0.0268(16) 0.0253(17) 0.0310(17) 0.0042(13) -0.0026(13) 0.0048(14)
    C27 0.0221(15) 0.0254(17) 0.0231(15) -0.0036(13) 0.0001(11) 0.0018(13)
    C28 0.0227(16) 0.0399(19) 0.0277(16) -0.0010(14) -0.0035(12) 0.0099(15)
    C29 0.0321(18) 0.049(2) 0.0207(15) -0.0079(16) -0.0020(13) -0.0008(15)
    C30 0.0341(18) 0.0319(18) 0.0241(15) -0.0064(14) 0.0025(13) -0.0048(13)
    C31 0.0289(17) 0.0266(16) 0.0231(15) -0.0003(13) -0.0010(12) 0.0017(13)
    C32 0.0195(15) 0.0243(16) 0.0225(15) -0.0037(12) 0.0033(11) 0.0039(13)
    C33 0.072(3) 0.060(3) 0.0321(19) -0.001(2) -0.0018(18) -0.0009(19)
    C34 0.059(3) 0.075(3) 0.049(2) -0.005(2) -0.0066(19) 0.007(2)
    C35 0.069(3) 0.097(4) 0.031(2) 0.008(3) -0.0032(18) -0.009(2)
    C36 0.057(3) 0.070(3) 0.046(2) -0.009(2) 0.0046(18) 0.002(2)
    O2 0.0365(13) 0.0357(12) 0.0235(11) -0.0099(10) 0.0011(9) 0.0034(10)
    O1 0.0443(14) 0.0513(15) 0.0292(12) 0.0234(12) -0.0061(10) -0.0082(11)
    N1 0.0272(14) 0.0302(14) 0.0256(13) 0.0092(11) -0.0009(10) -0.0014(11)
    O4 0.0769(19) 0.073(2) 0.0303(13) 0.0053(16) -0.0001(12) 0.0113(13)
    N2 0.0307(14) 0.0366(15) 0.0231(13) -0.0155(12) 0.0048(10) -0.0024(11)
    O3 0.088(2) 0.109(3) 0.0327(15) 0.010(2) -0.0051(14) 0.0206(16)
loop_
    _geom_bond_atom_site_label_1
    _geom_bond_atom_site_label_2
    _geom_bond_site_symmetry_1
    _geom_bond_site_symmetry_2
    _geom_bond_distance
    _geom_bond_publ_flag
    C1 C2 . . 1.539(4) no
    C1 O1 . . 1.232(3) no
    C1 N1 . . 1.320(3) no
    C2 C3 . . 1.508(4) no
    C2 C16 . . 1.511(4) no
    C2 H21 . . 0.981 no
    C3 C4 . . 1.385(4) no
    C3 C8 . . 1.408(4) no
    C4 C5 . . 1.381(4) no
    C4 H41 . . 0.946 no
    C5 C6 . . 1.382(4) no
    C5 H51 . . 0.945 no
    C6 C7 . . 1.384(4) no
    C6 H61 . . 0.940 no
    C7 C8 . . 1.397(4) no
    C7 H71 . . 0.946 no
    C8 C9 . . 1.460(4) no
    C9 C10 . . 1.341(4) no
    C9 H91 . . 0.935 no
    C10 C11 . . 1.456(4) no
    C10 H101 . . 0.929 no
    C11 C12 . . 1.397(4) no
    C11 C16 . . 1.400(4) no
    C12 C13 . . 1.378(4) no
    C12 H121 . . 0.943 no
    C13 C14 . . 1.376(4) no
    C13 H131 . . 0.924 no
    C14 C15 . . 1.379(4) no
    C14 H141 . . 0.934 no
    C15 C16 . . 1.389(4) no
    C15 H151 . . 0.928 no
    C17 C18 . . 1.542(4) no
    C17 O2 . . 1.231(3) no
    C17 N2 . . 1.319(3) no
    C18 C19 . . 1.519(4) no
    C18 C32 . . 1.511(3) no
    C18 H181 . . 0.969 no
    C19 C20 . . 1.389(4) no
    C19 C24 . . 1.401(4) no
    C20 C21 . . 1.379(4) no
    C20 H201 . . 0.940 no
    C21 C22 . . 1.382(4) no
    C21 H211 . . 0.944 no
    C22 C23 . . 1.375(4) no
    C22 H221 . . 0.948 no
    C23 C24 . . 1.401(4) no
    C23 H231 . . 0.944 no
    C24 C25 . . 1.457(4) no
    C25 C26 . . 1.337(4) no
    C25 H251 . . 0.955 no
    C26 C27 . . 1.457(4) no
    C26 H261 . . 0.932 no
    C27 C28 . . 1.404(4) no
    C27 C32 . . 1.400(4) no
    C28 C29 . . 1.379(4) no
    C28 H281 . . 0.924 no
    C29 C30 . . 1.378(4) no
    C29 H291 . . 0.959 no
    C30 C31 . . 1.379(4) no
    C30 H301 . . 0.934 no
    C31 C32 . . 1.389(4) no
    C31 H311 . . 0.942 no
    C33 C34 . . 1.477(5) no
    C33 O4 . . 1.423(4) no
    C33 H331 . . 0.980 no
    C33 H332 . . 0.977 no
    C34 O3 . . 1.422(4) no
    C34 H341 . . 0.976 no
    C34 H342 . . 0.969 no
    C35 C36 . . 1.464(5) no
    C35 O3 . . 1.410(5) no
    C35 H351 . . 0.963 no
    C35 H352 . . 0.979 no
    C36 O4 . . 1.409(4) no
    C36 H361 . . 0.997 no
    C36 H362 . . 0.984 no
    N1 H12 . . 0.871 no
    N1 H11 . . 0.855 no
    N2 H13 . . 0.870 no
    N2 H14 . . 0.873 no
loop_
    _geom_angle_atom_site_label_1
    _geom_angle_atom_site_label_2
    _geom_angle_atom_site_label_3
    _geom_angle_site_symmetry_1
    _geom_angle_site_symmetry_2
    _geom_angle_site_symmetry_3
    _geom_angle
    _geom_angle_publ_flag
    C2 C1 O1 . . . 120.0(2) no
    C2 C1 N1 . . . 117.9(2) no
    O1 C1 N1 . . . 122.0(3) no
    C1 C2 C3 . . . 113.0(2) no
    C1 C2 C16 . . . 109.8(2) no
    C3 C2 C16 . . . 115.6(2) no
    C1 C2 H21 . . . 105.5 no
    C3 C2 H21 . . . 106.1 no
    C16 C2 H21 . . . 106.0 no
    C2 C3 C4 . . . 119.3(3) no
    C2 C3 C8 . . . 121.3(2) no
    C4 C3 C8 . . . 119.3(2) no
    C3 C4 C5 . . . 121.5(3) no
    C3 C4 H41 . . . 119.0 no
    C5 C4 H41 . . . 119.5 no
    C4 C5 C6 . . . 119.8(3) no
    C4 C5 H51 . . . 119.2 no
    C6 C5 H51 . . . 121.0 no
    C5 C6 C7 . . . 119.3(3) no
    C5 C6 H61 . . . 120.0 no
    C7 C6 H61 . . . 120.7 no
    C6 C7 C8 . . . 121.9(3) no
    C6 C7 H71 . . . 119.4 no
    C8 C7 H71 . . . 118.8 no
    C3 C8 C7 . . . 118.1(3) no
    C3 C8 C9 . . . 124.0(2) no
    C7 C8 C9 . . . 118.0(3) no
    C8 C9 C10 . . . 129.1(3) no
    C8 C9 H91 . . . 113.3 no
    C10 C9 H91 . . . 117.6 no
    C9 C10 C11 . . . 129.7(3) no
    C9 C10 H101 . . . 115.4 no
    C11 C10 H101 . . . 114.9 no
    C10 C11 C12 . . . 117.9(3) no
    C10 C11 C16 . . . 123.7(2) no
    C12 C11 C16 . . . 118.4(3) no
    C11 C12 C13 . . . 121.5(3) no
    C11 C12 H121 . . . 119.0 no
    C13 C12 H121 . . . 119.4 no
    C12 C13 C14 . . . 119.8(3) no
    C12 C13 H131 . . . 119.7 no
    C14 C13 H131 . . . 120.5 no
    C13 C14 C15 . . . 119.5(3) no
    C13 C14 H141 . . . 120.1 no
    C15 C14 H141 . . . 120.4 no
    C14 C15 C16 . . . 121.7(3) no
    C14 C15 H151 . . . 119.5 no
    C16 C15 H151 . . . 118.8 no
    C2 C16 C11 . . . 121.4(2) no
    C2 C16 C15 . . . 119.6(3) no
    C11 C16 C15 . . . 118.9(2) no
    C18 C17 O2 . . . 120.9(2) no
    C18 C17 N2 . . . 116.7(2) no
    O2 C17 N2 . . . 122.3(3) no
    C17 C18 C19 . . . 112.4(2) no
    C17 C18 C32 . . . 111.3(2) no
    C19 C18 C32 . . . 115.1(2) no
    C17 C18 H181 . . . 105.2 no
    C19 C18 H181 . . . 106.1 no
    C32 C18 H181 . . . 105.9 no
    C18 C19 C20 . . . 119.5(3) no
    C18 C19 C24 . . . 120.9(2) no
    C20 C19 C24 . . . 119.4(2) no
    C19 C20 C21 . . . 121.4(3) no
    C19 C20 H201 . . . 118.2 no
    C21 C20 H201 . . . 120.4 no
    C20 C21 C22 . . . 119.7(3) no
    C20 C21 H211 . . . 119.5 no
    C22 C21 H211 . . . 120.8 no
    C21 C22 C23 . . . 119.5(3) no
    C21 C22 H221 . . . 120.9 no
    C23 C22 H221 . . . 119.6 no
    C22 C23 C24 . . . 122.0(3) no
    C22 C23 H231 . . . 119.2 no
    C24 C23 H231 . . . 118.9 no
    C19 C24 C23 . . . 117.9(3) no
    C19 C24 C25 . . . 124.0(2) no
    C23 C24 C25 . . . 118.0(3) no
    C24 C25 C26 . . . 129.0(3) no
    C24 C25 H251 . . . 115.1 no
    C26 C25 H251 . . . 115.8 no
    C25 C26 C27 . . . 129.7(3) no
    C25 C26 H261 . . . 115.7 no
    C27 C26 H261 . . . 114.6 no
    C26 C27 C28 . . . 117.6(3) no
    C26 C27 C32 . . . 124.0(2) no
    C28 C27 C32 . . . 118.3(3) no
    C27 C28 C29 . . . 121.5(3) no
    C27 C28 H281 . . . 118.9 no
    C29 C28 H281 . . . 119.7 no
    C28 C29 C30 . . . 119.9(3) no
    C28 C29 H291 . . . 119.7 no
    C30 C29 H291 . . . 120.4 no
    C29 C30 C31 . . . 119.3(3) no
    C29 C30 H301 . . . 121.2 no
    C31 C30 H301 . . . 119.6 no
    C30 C31 C32 . . . 122.0(3) no
    C30 C31 H311 . . . 119.5 no
    C32 C31 H311 . . . 118.5 no
    C18 C32 C27 . . . 121.4(2) no
    C18 C32 C31 . . . 119.5(2) no
    C27 C32 C31 . . . 119.0(2) no
    C34 C33 O4 . . . 111.5(3) no
    C34 C33 H331 . . . 107.5 no
    O4 C33 H331 . . . 109.5 no
    C34 C33 H332 . . . 107.9 no
    O4 C33 H332 . . . 110.1 no
    H331 C33 H332 . . . 110.3 no
    C33 C34 O3 . . . 111.8(3) no
    C33 C34 H341 . . . 109.3 no
    O3 C34 H341 . . . 109.4 no
    C33 C34 H342 . . . 108.3 no
    O3 C34 H342 . . . 107.3 no
    H341 C34 H342 . . . 110.8 no
    C36 C35 O3 . . . 112.0(3) no
    C36 C35 H351 . . . 110.5 no
    O3 C35 H351 . . . 111.0 no
    C36 C35 H352 . . . 108.2 no
    O3 C35 H352 . . . 107.7 no
    H351 C35 H352 . . . 107.2 no
    C35 C36 O4 . . . 111.7(3) no
    C35 C36 H361 . . . 109.1 no
    O4 C36 H361 . . . 108.7 no
    C35 C36 H362 . . . 110.6 no
    O4 C36 H362 . . . 108.0 no
    H361 C36 H362 . . . 108.7 no
    C1 N1 H12 . . . 120.5 no
    C1 N1 H11 . . . 118.2 no
    H12 N1 H11 . . . 121.2 no
    C33 O4 C36 . . . 111.5(3) no
    C17 N2 H13 . . . 118.9 no
    C17 N2 H14 . . . 120.4 no
    H13 N2 H14 . . . 120.7 no
    C34 O3 C35 . . . 111.3(3) no
loop_
    _geom_hbond_atom_site_label_D
    _geom_hbond_atom_site_label_H
    _geom_hbond_atom_site_label_A
    _geom_hbond_site_symmetry_A
    _geom_hbond_distance_DH
    _geom_hbond_distance_HA
    _geom_hbond_distance_DA
    _geom_hbond_angle_DHA
    _geom_hbond_publ_flag
    N1 H11 O2 4_564 0.85 2.11 2.962(3) 171 yes
    N1 H12 O4 4_564 0.87 2.22 2.978(3) 145 yes
    N2 H13 O1 4_565 0.87 1.95 2.823(3) 177 yes
    N2 H14 O3 4_565 0.87 2.53 3.040(3) 119 yes
data_global
_journal_date_recd_electronic     2008-06-13
_journal_date_accepted     2008-06-20
_journal_name_full     'Acta Crystallographica, Section E'
_journal_year     2008
_journal_volume     64
_journal_issue      7
_journal_page_first     o1345
_journal_page_last     o1346
_journal_paper_category     QO
_journal_coeditor_code     TK2275
_publ_contact_author_name     'Prof Alastair J. Florence'
_publ_contact_author_address
;
Solid-State Research Group
Strathclyde Institute of Pharmacy and Biomedical Sciences
The John Arbuthnott Building
University of Strathclyde
27 Taylor Street
Glasgow G4 0NR, U.K.
;
_publ_contact_author_email     alastair.florence@strath.ac.uk
_publ_contact_author_fax     '01415522562'
_publ_contact_author_phone     '01415484877'
_publ_section_title
;
Cytenamide--1,4-dioxane (2/1)
;
loop_
    _publ_author_name
    _publ_author_footnote
    _publ_author_address
    'Johnston, Andrea' .
;
Solid-State Research Group
Strathclyde Institute of Pharmacy and Biomedical Sciences
The John Arbuthnott Building
University of Strathclyde
27 Taylor Street
Glasgow G4 0NR
Scotland
;
    'Florence, Alastair J.' .
;
Solid-State Research Group
Strathclyde Institute of Pharmacy and Biomedical Sciences
The John Arbuthnott Building
University of Strathclyde
27 Taylor Street
Glasgow G4 0NR
Scotland
;
    'Fabbiani, Francesca J. A.' .
;
University of G\"ottingen
GZG, Department of Crystallography
Goldschmidtstrasse 1
D-37077 G\"ottingen
Germany
;
    'Shankland, Kenneth' .
;
ISIS Facility
Rutherford Appleton Laboratory
Chilton
Didcot
Oxon OX11 0QX
England
;
    'Bedford, Colin T.' .
;
University College London
Department of Chemistry
20 Gordon Street
London WC1H 0AJ
England
;
