# Supplementary material for: Cytenamide–1,4-dioxane (2/1)
Source: Acta Crystallogr Sect E Struct Rep Online. 2008 Jun 28;64(Pt 7):o1345–6. doi: 10.1107/S1600536808018709 (PMC2961860; doi:10.1107/S1600536808018709)
Supplement: Supplementary file 2 [file e-64-o1345-Isup2.hkl]

data_I
#  p21c in P2(1)/c                         
_audit_creation_date        08-05-20
_audit_creation_method      CRYSTALS 

_cell_length_a                    24.0888(7)
_cell_angle_alpha                 90
_cell_length_b                    5.6066(2)
_cell_angle_beta                  90.313(3)
_cell_length_c                    21.1050(6)
_cell_angle_gamma                 90

# NOTE Fc on scale of Fo,      0.59143
# Status flags: 
#    o - used in refinement 
#    < - excluded by I/sigmaI cutoff 
#    x - excluded for another reason  

loop_
_refln_index_h
_refln_index_k
_refln_index_l
_refln_F_squared_meas
_refln_F_squared_calc
_refln_F_squared_sigma
_refln_observed_status
   4   0   0     4652.64     4861.23       61.43 o
   5   0   0       34.19       31.40        7.87 o
   6   0   0    26210.41    26652.18      254.90 o
   7   0   0       58.95        1.70       10.14 o
   8   0   0     3000.51     3110.86       71.57 o
   9   0   0       23.41        2.55        6.54 o
  10   0   0      120.32      111.40        5.59 o
  11   0   0        4.22        0.12        8.34 o
  12   0   0     2648.77     2682.99       57.06 o
  13   0   0       80.33        4.11        5.02 o
  14   0   0     2959.94     2935.91       78.58 o
  15   0   0      117.35        0.71       11.66 o
  16   0   0     2115.07     2140.72       59.81 o
  17   0   0       89.72        0.87       18.86 o
  18   0   0      204.15      224.04        8.34 o
  19   0   0       12.98       12.36        5.78 o
  20   0   0       21.92       19.39        8.63 o
  21   0   0       20.31       10.62        7.01 o
  22   0   0      939.98      967.84       37.44 o
  23   0   0       49.15        0.00        6.83 o
  24   0   0       18.20        0.03        8.15 o
  25   0   0        6.65        0.51        6.83 o
  26   0   0        2.43        3.31       19.34 o
  27   0   0       16.80        0.43       10.14 o
  28   0   0       18.38       26.35       15.45 o
   1   1   0       19.43       26.62        2.18 o
   2   1   0     2637.29     2636.81       22.18 o
   3   1   0       12.53       15.62        2.37 o
   4   1   0       13.53        4.41        2.46 o
   5   1   0        1.37        0.08        4.83 o
   6   1   0    41782.96    41873.08      497.28 o
   7   1   0        2.69        0.08        2.46 o
   8   1   0     4376.13     4265.65       54.51 o
   9   1   0        1.53        3.91        3.51 o
  10   1   0     1759.55     1698.18       43.04 o
  11   1   0        0.30        0.84        2.10 o
  12   1   0     2286.31     2157.19       36.68 o
  13   1   0       10.08        9.59        3.89 o
  14   1   0      103.08      125.25        3.98 o
  15   1   0        3.83        2.46        6.92 o
  16   1   0      786.51      798.39       15.83 o
  17   1   0       13.13        0.35        4.64 o
  18   1   0        1.57       11.21        5.59 o
  19   1   0        0.88        0.78        3.50 o
  20   1   0      180.81      183.58        7.49 o
  21   1   0       -1.41        0.52       12.51 o
  22   1   0       25.41       15.38        5.02 o
  23   1   0        4.66        2.39        5.50 o
  24   1   0       43.62       36.01       10.24 o
  25   1   0        7.05        5.41        8.44 o
  26   1   0       51.48       35.43        6.54 o
  27   1   0        8.70        5.08        6.73 o
  28   1   0        4.55        3.55       10.62 o
   0   2   0     3538.61     3665.15       39.05 o
   1   2   0        2.04        1.01        1.80 o
   2   2   0     1119.04     1094.78       10.52 o
   3   2   0        3.96        5.82        1.71 o
   4   2   0      482.04      442.16        6.26 o
   5   2   0        9.03        8.15        2.84 o
   6   2   0      139.47      107.59        3.89 o
   7   2   0       13.05       12.04        2.65 o
   8   2   0      856.27      805.41       10.81 o
   9   2   0        9.65        3.50        7.30 o
  10   2   0     1878.74     1795.65       27.30 o
  11   2   0        7.12        1.39       15.64 o
  12   2   0      451.40      520.60        8.82 o
  13   2   0       12.53        6.12        4.27 o
  14   2   0      190.16      185.58        5.69 o
  15   2   0       10.64        1.55        5.31 o
  16   2   0       82.12       80.51        8.15 o
  17   2   0        1.02        4.97       12.70 o
  18   2   0       86.95       94.98        6.54 o
  19   2   0        9.54        3.81        5.31 o
  20   2   0      130.76      126.36        6.92 o
  21   2   0        7.96        2.07        5.12 o
  22   2   0       85.02       93.16        6.16 o
  23   2   0        7.57        7.07       15.74 o
  24   2   0        5.26        0.65        6.35 o
  25   2   0       12.33        0.01        4.83 o
  26   2   0      258.14      245.23       12.04 o
  27   2   0       21.30        0.31       11.94 o
   1   3   0        5.65        9.06        3.13 o
   2   3   0       39.63       42.43        2.65 o
   3   3   0        8.00       10.86       32.13 o
   4   3   0      305.33      299.13        7.49 o
   5   3   0        9.30        8.96        2.75 o
   6   3   0      292.90      324.69        6.07 o
   7   3   0       11.26       11.16        2.56 o
   8   3   0       42.75       37.12        3.70 o
   9   3   0       18.53       15.85        3.03 o
  10   3   0       10.24        8.75        2.94 o
  11   3   0        5.23        7.00        2.94 o
  12   3   0      144.45      144.56        5.12 o
  13   3   0        3.85        0.45        4.83 o
  14   3   0       62.55       59.61        8.34 o
  15   3   0        6.37        6.96        6.16 o
  16   3   0      163.22      166.25        9.19 o
  17   3   0        0.65        2.08        6.50 o
  18   3   0       63.51       49.86        7.87 o
  19   3   0        5.11        1.16        4.46 o
  20   3   0       10.67        0.35        9.95 o
  21   3   0       10.57        6.23       17.82 o
  22   3   0       37.51       34.55        6.83 o
  23   3   0        1.92        0.24       37.06 o
  24   3   0       -6.45        1.10       13.46 o
  25   3   0        1.02        0.41        7.77 o
   0   4   0        9.85        4.94        3.98 o
   1   4   0        1.69        0.63        4.36 o
   2   4   0       84.81       82.30        5.12 o
   3   4   0        0.73        0.50       11.20 o
   4   4   0      403.74      418.66       10.71 o
   5   4   0        2.23        2.62        2.46 o
   6   4   0      451.52      445.29        9.57 o
   7   4   0       -0.45        1.88       38.80 o
   8   4   0      285.12      282.58        7.87 o
   9   4   0        0.96        0.01        3.53 o
  10   4   0      137.20      135.28        4.83 o
  11   4   0        5.78        1.18        3.32 o
  12   4   0      156.34      155.52        7.58 o
  13   4   0        8.90        0.22        3.98 o
  14   4   0       20.49       27.62        4.27 o
  15   4   0        0.42        0.01        7.20 o
  16   4   0       50.54       39.37        5.50 o
  17   4   0        7.58        1.73        6.54 o
  18   4   0       11.01        3.48       21.90 o
  19   4   0        2.70        0.47        6.54 o
  20   4   0       21.78        9.89        8.63 o
  21   4   0        1.29        0.54        6.07 o
  22   4   0       10.59       14.60        6.83 o
  23   4   0        6.20        3.03       31.38 o
   1   5   0        1.82        2.46        4.74 o
   2   5   0       68.76       64.97       10.05 o
   3   5   0       -1.51        0.73       23.70 o
   4   5   0      353.91      377.47       10.33 o
   5   5   0        7.19        0.19        5.78 o
   6   5   0      189.43      205.50       13.37 o
   7   5   0        0.06        0.41        6.10 o
   8   5   0       38.83       50.30        5.31 o
   9   5   0        7.18        0.82        5.12 o
  10   5   0      145.65      145.07        8.25 o
  11   5   0        1.55        0.05        4.74 o
  12   5   0       96.06      109.62        6.07 o
  13   5   0        6.85        0.67       24.27 o
  14   5   0       16.09       14.85        6.54 o
  15   5   0       27.49        4.29        5.69 o
  16   5   0        6.16        7.36        6.35 o
  17   5   0        0.74        0.03       28.90 o
  18   5   0       22.31       13.60        6.73 o
  19   5   0        4.85        0.74        6.54 o
   0   6   0      690.09      666.82       49.48 o
   1   6   0       -4.58        0.44       33.75 o
   2   6   0        4.09       15.44        9.29 o
   3   6   0        0.00        0.09       24.20 o
   4   6   0      235.33      244.24       25.12 o
   5   6   0        7.93        0.10       12.99 o
   6   6   0        5.36       16.17        7.68 o
   7   6   0        0.92        0.84        4.85 o
   8   6   0        8.20        5.08        5.59 o
   9   6   0        7.73        2.24       11.75 o
  10   6   0        8.11       10.10       12.89 o
  11   6   0        2.82        0.21        4.17 o
  12   6   0       18.73       24.27        8.53 o
  13   6   0       15.14        0.03        8.06 o
 -28   1   1       24.52       11.73       12.26 o
 -27   1   1      291.38      275.48       16.42 o
 -26   1   1       13.30        0.00        6.37 o
 -25   1   1        5.85        7.98        5.41 o
 -24   1   1        0.20        0.08        1.15 o
 -23   1   1       91.69       81.35        7.61 o
 -22   1   1        4.92        0.63        5.65 o
 -21   1   1       59.59       69.89       18.27 o
 -20   1   1       12.50        5.58        6.84 o
 -19   1   1       36.97       31.47        5.82 o
 -18   1   1        0.15        0.16        6.91 o
 -17   1   1       57.10       57.23        4.54 o
 -16   1   1       25.89       30.68        5.11 o
 -15   1   1       28.23       29.66        4.28 o
 -14   1   1       11.54        9.40        3.28 o
 -13   1   1        9.21        9.63        3.89 o
 -12   1   1       40.25       49.85        4.96 o
 -11   1   1       19.16       17.19        3.67 o
 -10   1   1      456.92      499.15       10.65 o
  -9   1   1      349.43      325.73        9.32 o
  -8   1   1       54.01       66.42        3.27 o
  -7   1   1     1346.92     1283.35       18.26 o
  -6   1   1      559.01      542.82        6.47 o
  -5   1   1     3893.31     3762.58       48.45 o
  -4   1   1     1655.18     1667.49       16.31 o
  -3   1   1     7617.62     7355.43       77.06 o
  -2   1   1     1588.43     1607.33       14.94 o
  -1   1   1     2324.83     2263.86       25.52 o
   0   1   1     3531.13     3516.52       30.71 o
   1   1   1     2438.42     2394.18       20.15 o
   2   1   1     1462.97     1475.33       12.27 o
   3   1   1     7831.01     7722.56       63.00 o
   4   1   1     1456.26     1475.04       14.78 o
   5   1   1     3254.58     3169.06       44.14 o
   6   1   1      352.06      354.37        6.28 o
   7   1   1     1548.23     1457.65       20.89 o
   8   1   1       11.10       11.15        2.86 o
   9   1   1      260.49      240.79        5.40 o
  10   1   1      213.95      211.67        8.89 o
  11   1   1        2.61        2.50        2.55 o
  12   1   1        7.40        7.34        3.16 o
  13   1   1        0.33        0.36        1.30 o
  14   1   1        4.98        6.44        3.34 o
  15   1   1       31.40       27.80        5.95 o
  16   1   1        9.50        9.80        3.95 o
  17   1   1       83.37       82.69        6.65 o
  18   1   1       14.87        8.16        4.99 o
  19   1   1       81.26       79.96       13.11 o
  20   1   1        0.88        0.81        2.36 o
  21   1   1       40.99       43.73        9.57 o
  22   1   1       10.56        3.21        4.35 o
  23   1   1      124.62      116.38        7.41 o
  24   1   1        8.90        4.56        5.69 o
  25   1   1       16.81       13.37        8.42 o
  26   1   1       -1.98        0.01       17.93 o
  27   1   1      228.08      237.71       16.74 o
  28   1   1       36.02       18.31        7.05 o
 -27   2   1       81.04       75.06        8.56 o
 -26   2   1       37.25       39.64        7.09 o
 -25   2   1       88.77       98.84        7.71 o
 -24   2   1        2.99        0.71        3.49 o
 -23   2   1       32.49       25.66        8.20 o
 -22   2   1       16.61       21.83        6.50 o
 -21   2   1       53.38       53.87        5.84 o
 -20   2   1       83.61       76.76        6.57 o
 -19   2   1       69.24       88.36        7.96 o
 -18   2   1        9.70        7.91        6.14 o
 -17   2   1       64.80       64.89        6.55 o
 -16   2   1      156.32      179.80        5.98 o
 -15   2   1      230.45      251.63        8.72 o
 -14   2   1      101.52      100.70        5.11 o
 -13   2   1      102.68      100.56        9.13 o
 -12   2   1       12.10        3.46        5.20 o
 -11   2   1      859.88      858.61       17.35 o
 -10   2   1      570.21      586.22       10.54 o
  -9   2   1      570.95      533.65        8.76 o
  -8   2   1      228.44      225.22        4.67 o
  -7   2   1       73.99       88.71        2.79 o
  -6   2   1       18.26       21.14        1.95 o
  -5   2   1      270.30      259.34        5.67 o
  -4   2   1      501.34      505.79        5.77 o
  -3   2   1      818.79      803.88        8.33 o
  -2   2   1      120.97      123.89        2.59 o
  -1   2   1      400.29      391.98        5.34 o
   0   2   1        2.43        1.62        1.33 o
   1   2   1      516.64      490.04        7.47 o
   2   2   1      194.67      182.80        3.66 o
   3   2   1      857.44      817.14        9.68 o
   4   2   1      727.25      698.15        9.71 o
   5   2   1      113.90      107.68        3.81 o
   6   2   1      143.64      147.08        3.87 o
   7   2   1        5.03        6.36        1.87 o
   8   2   1      367.24      384.91        6.39 o
   9   2   1      401.89      378.79        8.36 o
  10   2   1      558.21      569.66        9.28 o
  11   2   1      484.93      491.82       10.51 o
  12   2   1        0.04        0.00        0.75 o
  13   2   1      277.65      242.05       11.92 o
  14   2   1       66.25       68.36        3.80 o
  15   2   1      291.47      305.78       11.29 o
  16   2   1       57.03       65.14        6.37 o
  17   2   1       39.71       44.76        4.17 o
  18   2   1       36.44       39.96        5.14 o
  19   2   1       77.92       88.29        9.76 o
  20   2   1       20.03       26.80        4.87 o
  21   2   1       78.75       78.26        8.00 o
  22   2   1       15.63       12.09        4.47 o
  23   2   1       13.77       16.95        6.01 o
  24   2   1       -0.06        0.03       10.40 o
  25   2   1      142.41      164.41       17.52 o
  26   2   1       61.74       52.53       10.94 o
  27   2   1       34.30       21.38        6.18 o
 -25   3   1       15.80        9.46        5.62 o
 -24   3   1       30.18       15.07       10.64 o
 -23   3   1      160.85      187.67        8.74 o
 -22   3   1       41.57       23.84        8.42 o
 -21   3   1      419.49      478.50       30.70 o
 -20   3   1       11.01        1.89        6.42 o
 -19   3   1      172.77      198.52        9.13 o
 -18   3   1       46.61       54.16        6.52 o
 -17   3   1       99.90      107.70        8.68 o
 -16   3   1       19.01        8.33        5.69 o
 -15   3   1        7.57        2.89        4.99 o
 -14   3   1        6.51        1.73        6.78 o
 -13   3   1      395.30      392.88        8.94 o
 -12   3   1       21.07       19.80        3.47 o
 -11   3   1       32.90       35.05        3.15 o
 -10   3   1        2.40        1.44        2.30 o
  -9   3   1       41.02       35.63        3.70 o
  -8   3   1        4.30        7.86        4.44 o
  -7   3   1       19.49       17.71        2.73 o
  -6   3   1       56.13       53.05        4.10 o
  -5   3   1        8.49       11.44        2.42 o
  -4   3   1      260.92      252.87        7.77 o
  -3   3   1      358.33      375.33        7.69 o
  -2   3   1       66.62       62.72        2.75 o
  -1   3   1      536.67      554.17        8.33 o
   0   3   1       71.91       70.08        2.84 o
   1   3   1      423.08      441.88        6.18 o
   2   3   1       99.16      107.93        3.00 o
   3   3   1      165.10      186.80        3.34 o
   4   3   1      258.95      254.19        5.59 o
   5   3   1       49.31       34.72        3.73 o
   6   3   1       58.46       70.12        3.65 o
   7   3   1      190.34      196.77        4.97 o
   8   3   1        7.30        8.39        4.28 o
   9   3   1        0.65        0.80        0.68 o
  10   3   1       -0.11        0.02        3.20 o
  11   3   1       49.47       50.59        4.04 o
  12   3   1       15.20       13.83        5.85 o
  13   3   1      446.36      445.28       10.49 o
  14   3   1        6.13        4.45        3.03 o
  15   3   1        7.60        4.37       16.69 o
  16   3   1        1.85        0.37        4.42 o
  17   3   1       76.77       95.50        6.59 o
  18   3   1       83.01       89.64        6.97 o
  19   3   1      277.97      310.83       26.95 o
  20   3   1       13.93        4.30        5.86 o
  21   3   1      333.29      365.43       15.96 o
  22   3   1       12.74        4.14        6.93 o
  23   3   1      120.84      140.02        8.39 o
  24   3   1       35.03       22.36        7.81 o
  25   3   1       59.87       61.56        8.13 o
 -23   4   1       25.35        6.54       12.09 o
 -22   4   1       -2.05       12.38       11.69 o
 -21   4   1       53.45       77.21        7.44 o
 -20   4   1        9.25        2.87        4.17 o
 -19   4   1      146.93      177.27       13.36 o
 -18   4   1       34.12       37.02        7.04 o
 -17   4   1        3.29        5.48       22.95 o
 -16   4   1       17.23        8.86        4.09 o
 -15   4   1       50.42       46.07        4.90 o
 -14   4   1        3.92        4.39        2.83 o
 -13   4   1       35.36       36.14        4.41 o
 -12   4   1       19.10        7.75        6.30 o
 -11   4   1      346.77      353.05       12.09 o
 -10   4   1        9.42        9.86        2.62 o
  -9   4   1      203.87      206.95        7.16 o
  -8   4   1        2.82        1.79        3.36 o
  -7   4   1       23.82       15.13        3.62 o
  -6   4   1       24.02       21.71        3.90 o
  -5   4   1       61.53       70.73        4.25 o
  -4   4   1       20.04       18.76        3.96 o
  -3   4   1      115.80      128.91        3.58 o
  -2   4   1       24.28       22.06        2.99 o
  -1   4   1        0.21        0.14        0.43 o
   0   4   1        6.03        1.98        3.13 o
   1   4   1       56.54       65.36        5.80 o
   2   4   1       16.33       14.61        2.96 o
   3   4   1      363.16      356.76        8.33 o
   4   4   1       58.95       68.48        6.99 o
   5   4   1       92.92      105.90        4.34 o
   6   4   1        0.24        0.32        2.91 o
   7   4   1        9.64        5.95        3.00 o
   8   4   1        1.75        0.43       36.55 o
   9   4   1      222.81      231.74        5.53 o
  10   4   1       72.72       77.33        5.36 o
  11   4   1      253.36      268.37        9.61 o
  12   4   1        7.29        2.15        3.37 o
  13   4   1       33.72       28.64        5.52 o
  14   4   1       18.87       13.86        6.29 o
  15   4   1       29.61       17.12        8.41 o
  16   4   1       36.39       34.02        6.01 o
  17   4   1        1.85        0.20        2.27 o
  18   4   1       15.18       14.93        4.42 o
  19   4   1       61.60       80.98        6.36 o
  20   4   1       12.41        6.84        5.47 o
  21   4   1       23.23       29.08       10.17 o
  22   4   1       19.97        4.06       10.78 o
  23   4   1       -1.11        1.04       15.98 o
 -19   5   1        7.31        7.79       39.70 o
 -18   5   1        2.22        0.47        2.81 o
 -17   5   1      194.50      189.72       11.23 o
 -16   5   1       12.16        8.52       10.00 o
 -15   5   1       66.48       75.25        8.61 o
 -14   5   1       17.82       31.19        5.10 o
 -13   5   1       -0.02        0.01        3.67 o
 -12   5   1       28.95       17.12        6.83 o
 -11   5   1       49.40       44.10        5.30 o
 -10   5   1       33.84       36.61        6.64 o
  -9   5   1       18.08       15.01        5.44 o
  -8   5   1       92.03       99.81        6.52 o
  -7   5   1       49.35       47.46        5.25 o
  -6   5   1       35.25       46.00        5.37 o
  -5   5   1      178.60      176.22        6.42 o
  -4   5   1       68.67       69.18        5.60 o
  -3   5   1      787.80      755.48       20.75 o
  -2   5   1        3.81        0.40        7.93 o
  -1   5   1      202.84      195.37        6.72 o
   0   5   1       11.04       15.03        5.88 o
   1   5   1      160.39      149.94        7.38 o
   2   5   1       -0.65        1.13       10.90 o
   3   5   1      679.92      628.16       18.02 o
   4   5   1      190.36      186.45       20.38 o
   5   5   1       86.93       86.91        7.67 o
   6   5   1       70.16       68.03        9.35 o
   7   5   1       38.14       40.67        7.14 o
   8   5   1       79.36       76.56        5.04 o
   9   5   1       25.14       23.27        6.85 o
  10   5   1       36.99       45.97        6.32 o
  11   5   1       34.65       30.67        6.31 o
  12   5   1        8.03        7.79        3.76 o
  13   5   1       21.51       10.75        8.90 o
  14   5   1       27.86       21.93        5.11 o
  15   5   1       39.85       44.90        6.88 o
  16   5   1        0.06        0.00        1.05 o
  17   5   1      162.34      143.28       14.18 o
  18   5   1       31.72       10.54        8.08 o
  19   5   1       35.46       11.19        8.28 o
 -13   6   1       16.75        7.50        7.27 o
 -12   6   1       17.41       18.20       10.29 o
 -11   6   1       42.77       39.43        8.28 o
 -10   6   1        0.86        0.07        1.57 o
  -9   6   1      195.96      189.62       12.46 o
  -8   6   1       43.83       42.82       11.92 o
  -7   6   1       24.07       34.17       10.02 o
  -6   6   1        3.25        0.40        6.23 o
  -5   6   1       32.35       19.79       10.13 o
  -4   6   1       72.02       89.50        8.04 o
  -3   6   1       13.08        5.93       12.15 o
  -2   6   1      322.64      355.80       23.07 o
  -1   6   1       74.06       88.06       12.35 o
   0   6   1       -6.56        1.76       10.43 o
   1   6   1       55.74       70.49       34.83 o
   2   6   1      247.50      232.04       17.08 o
   3   6   1       16.54        6.65       10.58 o
   4   6   1      125.80      114.55       25.69 o
   5   6   1       23.19       24.12       10.24 o
   6   6   1       -0.51        0.20       10.40 o
   7   6   1       49.43       42.62        9.29 o
   8   6   1       47.60       38.13        8.29 o
   9   6   1      136.40      147.92       10.37 o
  10   6   1       16.36        6.33        8.00 o
  11   6   1       40.22       36.30       16.99 o
  12   6   1       61.78       33.22       49.30 o
  13   6   1        1.71        4.18        7.84 o
 -28   0   2       61.25       53.36       10.44 o
 -27   0   2       10.81        2.09       10.45 o
 -26   0   2       25.05       13.29        6.04 o
 -25   0   2       16.85        6.47        6.71 o
 -24   0   2      176.71      159.86       11.54 o
 -23   0   2       -5.63        0.18       26.13 o
 -22   0   2       60.07       69.91       25.76 o
 -21   0   2       -5.64       11.27       21.59 o
 -20   0   2       16.57       16.19       21.46 o
 -19   0   2        5.35        2.33       14.89 o
 -18   0   2       24.72       24.26       20.07 o
 -17   0   2       26.69       18.27       19.60 o
 -16   0   2        6.88        5.81        7.10 o
 -15   0   2       74.21       23.96       13.96 o
 -14   0   2     1650.87     1615.61       38.81 o
 -13   0   2      431.28      421.64       11.63 o
 -12   0   2     1231.79     1206.07       24.96 o
 -11   0   2      126.34      144.36       11.79 o
 -10   0   2      577.67      510.32       10.28 o
  -9   0   2      134.24      144.49        5.20 o
  -8   0   2     1809.09     1784.90       26.79 o
  -7   0   2      533.38      574.89        9.15 o
  -6   0   2     2417.42     2433.69       42.55 o
  -5   0   2      123.92      141.65        6.49 o
  -4   0   2     4975.65     5058.56       76.47 o
  -3   0   2      510.78      509.82        7.00 o
  -2   0   2      102.92      104.37        6.69 o
   2   0   2       32.26       31.30        5.11 o
   3   0   2      251.19      257.64        5.06 o
   4   0   2     4432.75     4350.00       40.52 o
   5   0   2        1.25        2.87        2.85 o
   6   0   2      895.58      866.35       15.42 o
   7   0   2      163.20      172.79        7.25 o
   8   0   2      801.44      843.28       19.05 o
   9   0   2        0.83        0.59        0.68 o
  10   0   2       13.48       13.63        2.27 o
  11   0   2        1.84        1.61        1.23 o
  12   0   2      364.87      383.44       11.77 o
  13   0   2      203.55      173.81        6.56 o
  14   0   2      790.47      816.00       16.72 o
  15   0   2       16.42        4.25        2.74 o
  16   0   2      181.19      199.81        7.29 o
  17   0   2        0.34        0.07        0.56 o
  18   0   2       86.93       62.40        7.83 o
  19   0   2       14.13        7.87        7.48 o
  20   0   2       45.29       37.47        7.13 o
  21   0   2        8.71        2.85        8.48 o
  22   0   2       77.12       66.30       11.06 o
  23   0   2       11.77        0.02        6.11 o
  24   0   2       41.46       38.78        7.77 o
  25   0   2       27.37        6.82        8.08 o
  26   0   2       83.13       68.61       31.46 o
  27   0   2       26.88       10.16        7.71 o
  28   0   2      116.01      120.77       14.35 o
 -28   1   2        1.69        0.26      291.01 o
 -27   1   2        5.08        4.52       14.66 o
 -26   1   2       43.99       42.84        7.55 o
 -25   1   2        4.92        0.10        5.63 o
 -24   1   2       19.97       19.08        5.59 o
 -23   1   2       13.28        2.33        5.60 o
 -22   1   2        2.83        1.03       81.20 o
 -21   1   2       15.03        5.64       12.76 o
 -20   1   2      266.35      280.62        9.47 o
 -19   1   2       39.77       37.32        5.59 o
 -18   1   2       75.02       75.11        5.19 o
 -17   1   2       52.81       50.56        8.79 o
 -16   1   2      330.73      322.05       16.15 o
 -15   1   2       16.86       22.14        6.18 o
 -14   1   2      221.16      203.45        7.52 o
 -13   1   2       22.12       19.20        3.95 o
 -12   1   2       37.10       33.68        3.96 o
 -11   1   2        7.62        4.80        8.19 o
 -10   1   2      414.12      403.96        7.88 o
  -9   1   2       12.69       13.29        2.29 o
  -8   1   2     2402.42     2319.02       25.68 o
  -7   1   2      166.34      157.38        3.54 o
  -6   1   2     1218.64     1127.56       12.34 o
  -5   1   2      310.56      299.14        4.41 o
  -4   1   2      777.13      770.91        9.80 o
  -3   1   2       88.20       95.27        3.30 o
  -2   1   2     4871.71     4760.08       41.97 o
  -1   1   2       19.62       25.83        3.26 o
   0   1   2       -2.82        0.07        9.19 o
   1   1   2       27.73       34.70        3.65 o
   2   1   2     4517.41     4383.92       38.70 o
   3   1   2        0.08        0.14        0.96 o
   4   1   2     1156.47     1152.98       11.76 o
   5   1   2      243.33      236.46        4.96 o
   6   1   2     1264.56     1273.14       13.83 o
   7   1   2      133.24      129.47        3.75 o
   8   1   2     1795.03     1832.65       20.20 o
   9   1   2       21.76       22.68        3.68 o
  10   1   2      807.23      781.01       11.47 o
  11   1   2        0.70        0.10        0.58 o
  12   1   2        6.62        6.46        3.01 o
  13   1   2        4.05        3.98        7.24 o
  14   1   2      122.82      139.23        5.47 o
  15   1   2        1.46        0.97        2.01 o
  16   1   2      181.31      198.21       10.48 o
  17   1   2       14.47       11.58        4.58 o
  18   1   2        2.94        2.58        2.03 o
  19   1   2       24.67       13.10        4.44 o
  20   1   2      115.51      123.50        5.26 o
  21   1   2        3.23        0.32       11.23 o
  22   1   2       22.25       17.27        5.88 o
  23   1   2        0.38        1.50        4.00 o
  24   1   2       31.71       38.89        7.01 o
  25   1   2        9.66        1.24        4.28 o
  26   1   2       34.33       36.28        7.70 o
  27   1   2        5.97        3.55        6.73 o
  28   1   2        8.82        8.36        5.09 o
 -27   2   2       25.24       13.40        5.94 o
 -26   2   2       59.80       59.19       16.75 o
 -25   2   2        4.93        0.44        3.80 o
 -24   2   2        2.78        2.09        6.04 o
 -23   2   2      -10.28        1.49        9.06 o
 -22   2   2        0.50        0.39        1.61 o
 -21   2   2       11.51       10.99        7.19 o
 -20   2   2        6.10        9.64        4.86 o
 -19   2   2       11.29        4.66        6.44 o
 -18   2   2      123.17      144.72        9.44 o
 -17   2   2       30.03       20.25       11.14 o
 -16   2   2       28.14       33.65        7.56 o
 -15   2   2       29.94       30.02        6.90 o
 -14   2   2      689.40      673.40       14.89 o
 -13   2   2       -3.97        0.74        5.43 o
 -12   2   2       26.80       29.91        4.42 o
 -11   2   2      150.57      152.23        5.96 o
 -10   2   2       72.18       67.04        4.17 o
  -9   2   2      151.97      141.53        8.47 o
  -8   2   2     3081.20     2816.61       43.03 o
  -7   2   2        6.06        7.18        1.72 o
  -6   2   2      574.37      545.15        9.25 o
  -5   2   2       22.16       20.93        3.14 o
  -4   2   2     1951.75     1855.68       22.22 o
  -3   2   2       36.54       39.22        2.49 o
  -2   2   2       86.51       96.07        3.86 o
  -1   2   2      182.82      202.29        5.09 o
   0   2   2      372.42      421.39        5.12 o
   1   2   2      268.40      298.56        4.05 o
   2   2   2       44.99       64.33        2.31 o
   3   2   2      223.93      228.65        4.75 o
   4   2   2     1639.52     1632.38       16.85 o
   5   2   2       35.85       32.64        2.51 o
   6   2   2      396.26      372.13        5.93 o
   7   2   2      128.53      130.40        3.79 o
   8   2   2     3176.35     2950.85       46.46 o
   9   2   2       37.21       37.37        3.85 o
  10   2   2      103.56       97.92        4.24 o
  11   2   2      109.22      109.10        5.67 o
  12   2   2       14.66        9.26        3.00 o
  13   2   2        7.05        0.41        3.01 o
  14   2   2      649.51      669.19       20.56 o
  15   2   2       63.66       64.79        4.09 o
  16   2   2       13.53       10.96        4.91 o
  17   2   2        5.16        5.09        3.90 o
  18   2   2       99.23      100.54       11.87 o
  19   2   2       12.93       16.28       12.89 o
  20   2   2       24.91       20.25        6.23 o
  21   2   2       31.97       26.38        7.53 o
  22   2   2       55.64       44.05        5.50 o
  23   2   2        2.41        0.13        3.23 o
  24   2   2       29.58       14.75        6.94 o
  25   2   2       15.14        1.10       14.58 o
  26   2   2       37.84       22.36        5.62 o
  27   2   2        8.46       23.54        9.40 o
 -25   3   2       45.92       35.87       16.11 o
 -24   3   2        9.72        8.26        8.20 o
 -23   3   2       16.13       14.47        8.20 o
 -22   3   2        6.72        0.35        7.90 o
 -21   3   2       32.56       34.42        6.04 o
 -20   3   2       25.02       24.89        5.87 o
 -19   3   2       24.66       27.42        6.62 o
 -18   3   2       51.09       36.77        5.98 o
 -17   3   2        3.81        4.05        5.06 o
 -16   3   2       -0.12        0.07        3.45 o
 -15   3   2        2.94        3.08        3.32 o
 -14   3   2        0.29        0.09        1.50 o
 -13   3   2        5.68        3.44        4.25 o
 -12   3   2       65.90       55.97        4.32 o
 -11   3   2       20.67       18.17        4.70 o
 -10   3   2      116.49      119.01        5.04 o
  -9   3   2        3.74        2.91        1.62 o
  -8   3   2      325.31      310.25        8.82 o
  -7   3   2       20.62       27.14        4.34 o
  -6   3   2       81.17       76.71        3.44 o
  -5   3   2      564.88      553.32        9.11 o
  -4   3   2      348.09      349.67        6.95 o
  -3   3   2       36.09       46.96        3.00 o
  -2   3   2       59.20       63.75        2.94 o
  -1   3   2      122.95      105.29        3.94 o
   0   3   2       24.32       23.28        2.65 o
   1   3   2      354.72      339.96        6.68 o
   2   3   2      253.73      237.00        6.80 o
   3   3   2        0.62        0.52        6.27 o
   4   3   2      714.95      706.44       11.19 o
   5   3   2      442.17      433.38        7.76 o
   6   3   2      275.84      283.87        7.19 o
   7   3   2       40.88       53.13        4.08 o
   8   3   2      598.10      575.04       17.18 o
   9   3   2       16.34       21.87        3.77 o
  10   3   2      255.46      296.06        8.22 o
  11   3   2        0.33        0.19        0.73 o
  12   3   2       17.61       18.18        3.53 o
  13   3   2       14.02       15.17        5.63 o
  14   3   2        4.14        8.63        3.90 o
  15   3   2        7.98       14.43       17.10 o
  16   3   2        6.27        7.40        5.70 o
  17   3   2       36.26       28.90        5.75 o
  18   3   2       20.25       13.44        5.42 o
  19   3   2        5.18        5.73        4.35 o
  20   3   2       33.34       41.97        5.62 o
  21   3   2      114.11      104.55       11.00 o
  22   3   2        5.97        0.08       19.92 o
  23   3   2       -0.02        0.03       34.10 o
  24   3   2        3.89        5.54       77.81 o
  25   3   2       28.36       19.72        5.19 o
 -23   4   2        4.08        0.12       45.01 o
 -22   4   2        3.93        0.30       44.46 o
 -21   4   2        5.76        0.11        9.67 o
 -20   4   2       21.33        9.49       29.34 o
 -19   4   2       25.61       21.22        6.63 o
 -18   4   2        0.02        0.00        1.33 o
 -17   4   2        7.98        9.34        4.69 o
 -16   4   2       22.00       25.64        6.72 o
 -15   4   2       16.09       13.89        5.79 o
 -14   4   2       25.14       25.55        5.45 o
 -13   4   2       22.32       28.92        4.29 o
 -12   4   2       80.18       70.14        5.27 o
 -11   4   2      552.83      565.21       17.00 o
 -10   4   2        8.70        7.48        3.58 o
  -9   4   2       89.45       92.11        3.99 o
  -8   4   2      189.56      187.47        7.25 o
  -7   4   2      158.49      142.52        6.50 o
  -6   4   2       95.18       97.29        5.61 o
  -5   4   2      707.88      712.29       12.96 o
  -4   4   2        6.52        5.35        4.39 o
  -3   4   2       16.22       20.63        2.76 o
  -2   4   2      428.77      429.45        8.97 o
  -1   4   2      111.56      119.31        3.88 o
   0   4   2      290.74      277.39        7.68 o
   1   4   2      108.88      126.22        3.99 o
   2   4   2      552.96      551.32        9.20 o
   3   4   2       55.37       63.39        4.22 o
   4   4   2        5.58        9.24        2.91 o
   5   4   2      570.17      539.96       13.06 o
   6   4   2       61.98       59.25        4.04 o
   7   4   2      197.41      200.66        5.20 o
   8   4   2      252.28      259.69       12.79 o
   9   4   2      128.44      133.09        5.59 o
  10   4   2        0.21        0.68        3.70 o
  11   4   2      713.64      729.95       18.12 o
  12   4   2       69.82       54.47        9.44 o
  13   4   2        0.98        1.07        1.41 o
  14   4   2       22.63       21.40        6.76 o
  15   4   2        1.98        0.48        2.71 o
  16   4   2       24.21       26.21        6.74 o
  17   4   2       75.61       61.55       12.99 o
  18   4   2       -1.42        0.27       13.40 o
  19   4   2        1.48        4.06        7.45 o
  20   4   2        8.34        3.82       12.02 o
  21   4   2       -3.27        0.96       62.20 o
  22   4   2        6.01        0.39       14.29 o
  23   4   2        4.54        1.66        9.26 o
 -19   5   2       17.43        3.26       50.04 o
 -18   5   2       24.74       10.62       18.29 o
 -17   5   2       93.45       92.11        9.41 o
 -16   5   2        7.15        7.44        7.80 o
 -15   5   2       81.60       87.59       11.37 o
 -14   5   2        4.30        0.16        4.21 o
 -13   5   2        9.56        1.13        4.49 o
 -12   5   2       22.55       21.48        6.98 o
 -11   5   2       15.69       16.89        3.48 o
 -10   5   2       63.97       61.73        5.01 o
  -9   5   2        3.40        0.20        1.83 o
  -8   5   2        0.59        3.43        8.10 o
  -7   5   2       57.07       53.50        5.50 o
  -6   5   2        6.17        4.95        3.69 o
  -5   5   2      526.84      541.31       18.51 o
  -4   5   2      200.69      227.39        7.05 o
  -3   5   2       -0.99        1.85        3.82 o
  -2   5   2       19.26       20.87        7.48 o
  -1   5   2      630.22      575.28       14.77 o
   0   5   2        6.92       11.72        5.59 o
   1   5   2      685.73      659.38       17.65 o
   2   5   2        0.27        1.22        8.70 o
   3   5   2        1.07        0.89        5.49 o
   4   5   2       74.61       85.26        6.93 o
   5   5   2      542.96      529.42       23.48 o
   6   5   2       44.43       36.79        8.04 o
   7   5   2       36.34       35.62        6.47 o
   8   5   2        0.02        0.01       11.30 o
   9   5   2       20.15        7.47        5.99 o
  10   5   2       80.85       87.86        9.72 o
  11   5   2       18.19       10.86        4.61 o
  12   5   2       19.67       23.71        5.24 o
  13   5   2        0.60        0.06       10.47 o
  14   5   2        8.53        0.35        4.29 o
  15   5   2       70.92       73.80        7.14 o
  16   5   2       14.97       16.07        6.24 o
  17   5   2      158.64      123.97       20.56 o
  18   5   2        8.66        5.37        8.59 o
  19   5   2       16.92        5.74        8.14 o
 -12   6   2        0.70        0.17        2.52 o
 -11   6   2       50.49       58.21        6.88 o
 -10   6   2       42.43       28.39        6.17 o
  -9   6   2       19.60        7.90        7.50 o
  -8   6   2       26.10       18.17        6.79 o
  -7   6   2       19.59       20.31       13.16 o
  -6   6   2       41.18       37.93        8.32 o
  -5   6   2        7.72       10.63        4.99 o
  -4   6   2      106.42      108.30       10.15 o
  -3   6   2       28.38        2.03       17.31 o
  -2   6   2       -1.28        3.31        5.03 o
  -1   6   2        9.81        2.86        8.82 o
   0   6   2      372.95      377.23       21.90 o
   1   6   2       20.59       11.95        8.98 o
   2   6   2       43.40       32.46       15.51 o
   3   6   2       -5.31        1.03       11.03 o
   4   6   2      163.85      146.22       22.09 o
   5   6   2       11.02       15.94       12.92 o
   6   6   2        6.78        6.57       30.66 o
   7   6   2       30.96       20.69        7.12 o
   8   6   2        0.44        0.29        2.76 o
   9   6   2       -0.01        0.01        6.63 o
  10   6   2       28.64       10.80        5.88 o
  11   6   2       67.67       48.96       10.23 o
  12   6   2       10.27        6.98       58.82 o
 -28   1   3       15.14        3.26        4.56 o
 -27   1   3      231.65      208.38       17.12 o
 -26   1   3      100.61       97.30       10.51 o
 -25   1   3        0.03        0.00        0.98 o
 -24   1   3       13.13        9.89        4.37 o
 -23   1   3       32.50       22.58        6.78 o
 -22   1   3       11.09       11.66        4.65 o
 -21   1   3       56.11       58.49        8.71 o
 -20   1   3        6.46        1.62        3.59 o
 -19   1   3      244.73      248.90       12.89 o
 -18   1   3       13.08       17.52        4.58 o
 -17   1   3       39.11       43.52        4.83 o
 -16   1   3      117.15      123.54        6.12 o
 -15   1   3        7.64        8.09        3.68 o
 -14   1   3       40.11       48.39        8.01 o
 -13   1   3     1007.93      988.09       17.20 o
 -12   1   3        8.25        4.40        2.72 o
 -11   1   3      268.88      266.67        6.43 o
 -10   1   3      191.53      191.37        7.87 o
  -9   1   3     1666.89     1671.56       20.30 o
  -8   1   3       40.22       45.88        2.17 o
  -7   1   3      139.91      133.14        3.70 o
  -6   1   3     1476.59     1470.48       20.08 o
  -5   1   3     6349.05     6241.89       64.37 o
  -4   1   3      814.01      791.61       11.84 o
  -3   1   3     4449.60     4460.85       42.28 o
  -2   1   3       48.40       50.81        4.40 o
  -1   1   3      106.07       94.37        5.44 o
   0   1   3     2413.28     2499.68       24.17 o
   1   1   3       55.28       51.12        2.82 o
   2   1   3        0.12        0.07        0.54 o
   3   1   3     4832.25     4847.89       47.49 o
   4   1   3      177.55      189.01        5.52 o
   5   1   3     6074.01     6043.58       62.74 o
   6   1   3      547.96      550.96        9.03 o
   7   1   3      192.27      197.07        5.21 o
   8   1   3      329.49      320.68        8.23 o
   9   1   3     1297.32     1344.30       15.64 o
  10   1   3        8.47       11.19        3.10 o
  11   1   3      663.99      686.23       15.66 o
  12   1   3       35.96       33.21        3.77 o
  13   1   3      513.49      516.05        9.88 o
  14   1   3       83.07       88.26        7.57 o
  15   1   3       87.13       88.83        4.87 o
  16   1   3       59.10       63.51        4.35 o
  17   1   3      126.25      114.95        5.29 o
  18   1   3       25.36       22.32        5.37 o
  19   1   3      123.19      142.71        5.39 o
  20   1   3       12.59        0.87        3.55 o
  21   1   3      111.86      111.22        9.13 o
  22   1   3        7.54        2.02        5.44 o
  23   1   3       53.63       44.93        5.84 o
  24   1   3       44.83       46.20        8.89 o
  25   1   3       14.19       10.34        4.50 o
  26   1   3       48.77       47.78       13.35 o
  27   1   3      207.82      218.36       14.63 o
  28   1   3       37.25       22.79       10.71 o
 -27   2   3       20.31       25.61        8.66 o
 -26   2   3        9.40        5.89       14.76 o
 -25   2   3       64.23       63.76        6.82 o
 -24   2   3        7.02        1.19        6.65 o
 -23   2   3        2.09        1.09        2.62 o
 -22   2   3       23.41       15.73        5.24 o
 -21   2   3       58.92       51.69       13.87 o
 -20   2   3       83.39      101.40        7.31 o
 -19   2   3      145.52      142.08       11.02 o
 -18   2   3        1.10        0.32        3.02 o
 -17   2   3       49.59       46.68        4.29 o
 -16   2   3       46.31       38.33        4.74 o
 -15   2   3      409.12      413.21        7.99 o
 -14   2   3       16.70       15.99        5.06 o
 -13   2   3      145.26      157.74        5.62 o
 -12   2   3      169.87      177.44        6.17 o
 -11   2   3      260.23      295.37        9.60 o
 -10   2   3       91.36       94.14        4.88 o
  -9   2   3     1055.03     1012.96       15.76 o
  -8   2   3      155.95      158.23        6.28 o
  -7   2   3     1807.25     1741.49       22.03 o
  -6   2   3      670.02      698.43       12.95 o
  -5   2   3      215.30      229.09        4.18 o
  -4   2   3       40.47       47.40        2.57 o
  -3   2   3      546.15      490.34        7.49 o
  -2   2   3       28.92       20.19        2.86 o
  -1   2   3      319.48      313.71        6.90 o
   0   2   3       50.15       47.57        3.13 o
   1   2   3      458.28      416.95        8.64 o
   2   2   3       43.28       45.28        2.73 o
   3   2   3      492.33      494.85        6.45 o
   4   2   3      139.69      151.91        3.83 o
   5   2   3      123.20      119.29        3.54 o
   6   2   3      754.81      739.08       11.31 o
   7   2   3     1085.62      953.87       15.12 o
   8   2   3       94.46      102.08        4.52 o
   9   2   3     1449.77     1467.58       21.19 o
  10   2   3        6.39        5.68        2.77 o
  11   2   3      144.84      164.12        6.93 o
  12   2   3      115.43      117.07        5.45 o
  13   2   3       39.64       38.98        4.64 o
  14   2   3       16.81       19.87        3.73 o
  15   2   3      373.58      381.11       11.42 o
  16   2   3        7.15        8.80        9.17 o
  17   2   3      143.04      149.36        6.88 o
  18   2   3        8.73       12.47       10.48 o
  19   2   3       40.37       40.38        6.26 o
  20   2   3       51.10       48.24        5.03 o
  21   2   3        4.29        2.16        2.49 o
  22   2   3       16.73        8.83        5.38 o
  23   2   3       34.98       18.76       10.57 o
  24   2   3        7.30        0.17       17.61 o
  25   2   3       50.36       47.79        6.25 o
  26   2   3        0.41        0.26        2.71 o
  27   2   3       54.52       51.64       11.00 o
 -25   3   3       29.06       16.73        6.90 o
 -24   3   3        0.07        0.24       19.10 o
 -23   3   3        8.06        2.48        5.75 o
 -22   3   3       19.54       24.02        6.72 o
 -21   3   3      193.65      209.65       12.48 o
 -20   3   3       23.30       22.36        6.90 o
 -19   3   3       80.27       81.92        6.64 o
 -18   3   3       74.64       65.68        7.29 o
 -17   3   3      108.88      127.51        5.41 o
 -16   3   3        0.99        0.56        0.92 o
 -15   3   3       17.96       19.88        5.24 o
 -14   3   3       96.89       99.72        6.49 o
 -13   3   3      477.09      460.95       10.72 o
 -12   3   3      104.74      123.59        7.06 o
 -11   3   3       29.29       24.70        3.85 o
 -10   3   3        5.02        3.57        1.90 o
  -9   3   3      105.86      114.44        5.45 o
  -8   3   3        3.04        3.02        1.98 o
  -7   3   3       72.87       65.23        4.88 o
  -6   3   3       94.70       93.37        6.69 o
  -5   3   3        1.40        1.21        1.70 o
  -4   3   3        9.71        7.81        2.99 o
  -3   3   3      497.77      446.19       11.04 o
  -2   3   3       48.81       76.44        3.00 o
  -1   3   3      984.07      955.13       14.09 o
   0   3   3     1329.70     1335.54       16.59 o
   1   3   3     1085.81     1002.16       14.25 o
   2   3   3       73.10       91.62        3.06 o
   3   3   3      586.98      561.18        9.29 o
   4   3   3       20.22       15.08        5.83 o
   5   3   3       34.09       42.68        4.29 o
   6   3   3       71.73       78.86        5.17 o
   7   3   3       35.69       28.95        3.66 o
   8   3   3       46.34       52.00        6.38 o
   9   3   3       94.64       95.53        7.70 o
  10   3   3       60.90       52.59        7.07 o
  11   3   3        6.48        5.76        3.69 o
  12   3   3       41.98       44.25        5.75 o
  13   3   3      216.10      213.16        6.10 o
  14   3   3        2.60        1.96        1.96 o
  15   3   3       86.45       86.81       10.96 o
  16   3   3       24.75       33.65        6.89 o
  17   3   3       64.20       81.26        6.64 o
  18   3   3       56.54       66.69        5.98 o
  19   3   3       46.54       59.00        7.25 o
  20   3   3       35.68       36.18        5.80 o
  21   3   3      206.18      220.05        7.70 o
  22   3   3       45.99       44.90        5.24 o
  23   3   3       15.17        8.73        3.84 o
  24   3   3       11.64       10.60        5.89 o
  25   3   3        0.25        0.05        0.81 o
 -23   4   3       12.01        1.00       39.05 o
 -22   4   3       -1.60        1.21      115.19 o
 -21   4   3       43.56       42.74        9.59 o
 -20   4   3       49.65       47.61        6.54 o
 -19   4   3      113.32      124.37        9.00 o
 -18   4   3       20.40        5.07        6.08 o
 -17   4   3       12.67        6.08        5.46 o
 -16   4   3       46.48       43.40        5.72 o
 -15   4   3       22.40        9.70        6.83 o
 -14   4   3        7.89        6.05        4.06 o
 -13   4   3       32.94       29.28        8.47 o
 -12   4   3      185.63      182.39       11.23 o
 -11   4   3       74.78       98.56        6.26 o
 -10   4   3       45.55       54.69        3.98 o
  -9   4   3       54.33       54.24        5.68 o
  -8   4   3       31.93       20.91        4.00 o
  -7   4   3       63.06       64.46        4.54 o
  -6   4   3      397.06      426.52        8.52 o
  -5   4   3       94.72      102.68        4.32 o
  -4   4   3        7.97        6.01        2.10 o
  -3   4   3       28.20       31.19        3.55 o
  -2   4   3       83.82       83.86        3.60 o
  -1   4   3       19.30        7.11        4.40 o
   0   4   3       22.44       22.41        3.32 o
   1   4   3        0.00        0.00        0.60 o
   2   4   3        0.58        0.75        0.71 o
   3   4   3        7.90        8.54        2.86 o
   4   4   3      140.04      139.52        6.38 o
   5   4   3       70.79       76.57        7.55 o
   6   4   3      139.55      164.40       10.47 o
   7   4   3       43.88       39.66        5.52 o
   8   4   3        0.80        0.26        0.74 o
   9   4   3       45.44       55.96        8.07 o
  10   4   3      102.72      108.40        5.54 o
  11   4   3       71.48       68.55        5.47 o
  12   4   3      101.32      109.31        8.16 o
  13   4   3       14.27       14.33        5.23 o
  14   4   3       11.64        3.76        5.52 o
  15   4   3       12.67        9.64        5.50 o
  16   4   3       15.40       11.00        5.99 o
  17   4   3       30.98       20.24        6.39 o
  18   4   3       11.87        4.83        6.62 o
  19   4   3       59.75       74.20        7.34 o
  20   4   3       20.63       21.04        9.91 o
  21   4   3       29.87       32.93        5.60 o
  22   4   3       11.30       17.38        6.97 o
 -19   5   3       -6.61        3.68       39.92 o
 -18   5   3        9.35        2.87        8.48 o
 -17   5   3       23.48        8.84        6.89 o
 -16   5   3        4.05        5.75        6.32 o
 -15   5   3        0.15        0.90        6.60 o
 -14   5   3       18.88       18.29        6.17 o
 -13   5   3        5.16        8.52        4.76 o
 -12   5   3        4.71        0.26        4.29 o
 -11   5   3       55.42       60.84        5.32 o
 -10   5   3       41.38       33.70        5.58 o
  -9   5   3        6.03        0.84       34.66 o
  -8   5   3      159.14      155.86        7.21 o
  -7   5   3       15.60       12.69       24.97 o
  -6   5   3       23.84       30.58        8.55 o
  -5   5   3       -1.10        2.58       51.20 o
  -4   5   3        4.41        1.65        3.32 o
  -3   5   3       33.02       28.78        6.48 o
  -2   5   3       53.01       64.17        7.18 o
  -1   5   3       41.45       35.55        5.81 o
   0   5   3        3.06        3.75        5.12 o
   1   5   3       34.58       32.61        7.83 o
   2   5   3        5.99       19.90       23.55 o
   3   5   3       24.77       26.15       32.07 o
   4   5   3       22.54       25.42        5.28 o
   5   5   3        1.60        1.18        6.00 o
   6   5   3       75.78       84.64        7.06 o
   7   5   3       27.83       22.96        6.79 o
   8   5   3       72.51       75.30        6.84 o
   9   5   3        7.32        2.36       55.30 o
  10   5   3        4.91        1.94        4.36 o
  11   5   3       58.70       59.12        9.65 o
  12   5   3       12.47        2.85        5.27 o
  13   5   3        3.95        1.25        4.28 o
  14   5   3        5.51       12.21        5.83 o
  15   5   3       -0.78        2.78       12.60 o
  16   5   3        9.08        1.22        6.06 o
  17   5   3       35.67       19.39        9.07 o
  18   5   3        4.22        5.79        4.87 o
  19   5   3        9.89        0.95        5.34 o
 -12   6   3        0.21        0.05        1.47 o
 -11   6   3       17.85        0.70       12.94 o
 -10   6   3        7.73       10.21        4.82 o
  -9   6   3       18.74       26.30        9.64 o
  -8   6   3       14.51       10.03        7.71 o
  -7   6   3        9.65        4.47        7.00 o
  -6   6   3       36.68       40.73        7.17 o
  -5   6   3       29.97       27.13       14.85 o
  -4   6   3       16.99       15.10        6.72 o
  -3   6   3        2.71       15.32       13.92 o
  -2   6   3      158.00      169.62       14.22 o
  -1   6   3       95.84      106.74       22.25 o
   0   6   3       11.80        0.42       14.22 o
   1   6   3      193.13      191.56       12.51 o
   2   6   3       95.95      102.67       12.39 o
   3   6   3        6.89       15.74        9.87 o
   4   6   3       22.52       32.61       12.38 o
   5   6   3       36.40       14.95        8.93 o
   6   6   3       23.61       23.38       10.51 o
   7   6   3        7.81       13.37       19.04 o
   8   6   3       28.22       16.47        6.19 o
   9   6   3       19.44       32.76        9.58 o
  10   6   3       38.73       27.55       17.83 o
  11   6   3       -1.29        0.25       17.27 o
  12   6   3       21.09       12.43        8.20 o
 -28   0   4        7.51        7.12       13.34 o
 -27   0   4        0.57        0.32        0.89 o
 -26   0   4       42.24       43.38        9.49 o
 -25   0   4       39.84       30.45       15.64 o
 -24   0   4       14.70       15.46        7.48 o
 -23   0   4      140.52      133.96       34.29 o
 -22   0   4      240.35      231.75       29.68 o
 -21   0   4      125.52      127.22       24.26 o
 -20   0   4      200.30      226.69       25.67 o
 -19   0   4       -0.10       13.03        2.90 o
 -18   0   4        6.71       10.87       14.01 o
 -17   0   4        7.36        1.67       13.46 o
 -16   0   4      117.70      111.82       17.75 o
 -15   0   4      124.65      106.13       18.48 o
 -14   0   4       18.10       30.97       15.73 o
 -13   0   4       18.80       26.31        5.30 o
 -12   0   4       28.76       28.99        4.05 o
 -11   0   4       11.29       10.71        6.37 o
 -10   0   4      151.51      158.93        5.26 o
  -9   0   4      293.39      284.79        8.43 o
  -8   0   4     1050.21     1072.25       14.59 o
  -7   0   4      299.83      317.84        7.91 o
  -6   0   4      937.15      961.25       24.43 o
  -5   0   4       21.16       23.76        3.43 o
  -4   0   4     3662.67     3837.68       57.71 o
  -3   0   4     4159.53     4232.04       53.98 o
  -2   0   4     6187.03     6406.54       64.48 o
  -1   0   4      732.28      769.31       11.29 o
   0   0   4      141.91      122.81        4.17 o
   1   0   4      467.27      506.10        6.56 o
   2   0   4     4905.63     5080.12       49.49 o
   3   0   4     2814.92     2864.45       25.55 o
   4   0   4     2160.50     2258.48       32.79 o
   5   0   4       98.62       90.96        3.15 o
   6   0   4     2296.77     2349.50       23.86 o
   7   0   4      733.40      751.40        8.79 o
   8   0   4     1885.01     1916.69       23.66 o
   9   0   4      344.15      355.37        8.81 o
  10   0   4      385.89      421.80        7.84 o
  11   0   4        2.14        0.97        2.20 o
  12   0   4        8.42        6.33        2.60 o
  13   0   4        7.10        8.66        4.23 o
  14   0   4       15.01       16.62        3.18 o
  15   0   4       46.52       43.35        3.54 o
  16   0   4       47.58       51.37        3.76 o
  17   0   4       13.77        8.52        4.75 o
  18   0   4       55.69       57.35       12.37 o
  19   0   4        5.69        4.39        7.18 o
  20   0   4      111.35      116.29        8.69 o
  21   0   4        1.96        3.42        4.65 o
  22   0   4       78.17       72.19        8.48 o
  23   0   4       38.15       28.55       19.65 o
  24   0   4       17.52       15.80       12.24 o
  25   0   4       88.86       87.45       10.30 o
  26   0   4      157.22      132.04       12.08 o
  27   0   4       92.74       58.11       21.99 o
  28   0   4       45.19       27.68       49.19 o
 -28   1   4       67.60       45.81        9.72 o
 -27   1   4       10.28        1.53        3.87 o
 -26   1   4        7.05        8.04        4.90 o
 -25   1   4       13.36       11.22        4.65 o
 -24   1   4       11.52        3.81        3.21 o
 -23   1   4       55.23       47.13        7.56 o
 -22   1   4        1.64        1.04       29.13 o
 -21   1   4       13.00       19.28        5.80 o
 -20   1   4        7.81        5.49        6.44 o
 -19   1   4       31.73       28.09        6.65 o
 -18   1   4        9.98        3.87        5.77 o
 -17   1   4       27.14       28.03        4.98 o
 -16   1   4      132.81      130.41       11.35 o
 -15   1   4      264.59      263.70        8.60 o
 -14   1   4      248.15      241.96        7.96 o
 -13   1   4       11.69       14.94        9.11 o
 -12   1   4      155.07      149.97        7.64 o
 -11   1   4       26.52       25.64        3.33 o
 -10   1   4     1047.52     1116.03       13.80 o
  -9   1   4      303.45      296.33        5.05 o
  -8   1   4      465.98      502.23        6.34 o
  -7   1   4      433.15      432.98        5.96 o
  -6   1   4      339.49      315.43        5.91 o
  -5   1   4      182.47      204.86        3.80 o
  -4   1   4     3707.34     3923.83       34.34 o
  -3   1   4     1626.57     1720.39       16.57 o
  -2   1   4     2754.89     3020.92       27.81 o
  -1   1   4      609.79      662.19       25.45 o
   0   1   4       23.52       41.30        3.41 o
   1   1   4      503.14      492.35        9.04 o
   2   1   4     2178.67     2130.49       34.35 o
   3   1   4     1203.30     1172.55       12.60 o
   4   1   4     2627.79     2587.92       26.98 o
   5   1   4        1.66        1.88        0.74 o
   6   1   4      923.21      906.56       11.57 o
   7   1   4       44.09       46.94        3.15 o
   8   1   4      210.95      220.17        4.19 o
   9   1   4       50.63       51.16        2.88 o
  10   1   4      419.36      432.98        6.95 o
  11   1   4        6.73        9.72       70.58 o
  12   1   4      399.40      392.14        7.44 o
  13   1   4       26.87       33.44        4.10 o
  14   1   4      239.54      243.93        6.35 o
  15   1   4      109.80      112.44        6.31 o
  16   1   4       74.01       93.98        7.07 o
  17   1   4        2.82        2.03        3.32 o
  18   1   4        5.99        4.10      121.58 o
  19   1   4        3.18        3.51        3.26 o
  20   1   4       27.79       32.15        4.46 o
  21   1   4        0.09        0.02        0.85 o
  22   1   4       20.97       10.71        5.17 o
  23   1   4       61.46       61.73        6.52 o
  24   1   4       41.47       35.45        6.16 o
  25   1   4       17.88       10.90        5.96 o
  26   1   4        0.01        0.00        1.02 o
  27   1   4       35.16       19.09        5.18 o
  28   1   4        9.82        6.97       34.33 o
 -27   2   4        8.41       11.62        9.11 o
 -26   2   4       15.55       15.53        6.48 o
 -25   2   4       14.02        8.80        5.80 o
 -24   2   4       15.65        7.23        5.07 o
 -23   2   4        2.26        1.09        4.19 o
 -22   2   4       11.81        1.94      234.70 o
 -21   2   4       18.20       13.81        8.30 o
 -20   2   4       -1.75        0.01       21.47 o
 -19   2   4       10.02        6.41       13.80 o
 -18   2   4       37.07       39.94        4.33 o
 -17   2   4       16.05       14.82        4.99 o
 -16   2   4       13.87       14.05        5.03 o
 -15   2   4        6.31        7.41        2.94 o
 -14   2   4        6.10        7.67        2.90 o
 -13   2   4      278.90      264.98        9.58 o
 -12   2   4        3.77        3.32        1.40 o
 -11   2   4      191.90      207.99        6.57 o
 -10   2   4     1168.33     1221.51       16.16 o
  -9   2   4      193.10      207.52        6.33 o
  -8   2   4      522.18      504.44        7.02 o
  -7   2   4      294.08      271.45        6.46 o
  -6   2   4        0.36        0.37        0.35 o
  -5   2   4       51.25       48.27        3.42 o
  -4   2   4      786.19      723.55       19.44 o
  -3   2   4     1291.53     1214.47       20.20 o
  -2   2   4      282.11      259.78        6.35 o
  -1   2   4       16.84       14.27        2.62 o
   0   2   4      936.42      902.42       15.07 o
   1   2   4       66.98       50.38        2.85 o
   2   2   4      348.74      338.96        8.15 o
   3   2   4     1298.64     1317.90       14.47 o
   4   2   4     1214.19     1142.38       12.95 o
   5   2   4      128.46      129.92        4.02 o
   6   2   4      122.53      127.24        4.40 o
   7   2   4      195.54      185.83        5.74 o
   8   2   4      223.00      235.35        6.10 o
   9   2   4       30.93       39.20        3.40 o
  10   2   4      421.67      462.09        7.11 o
  11   2   4       16.93       18.27        2.12 o
  12   2   4      115.59      115.92        5.29 o
  13   2   4       61.41       59.40        4.49 o
  14   2   4       24.06       36.84        4.35 o
  15   2   4       59.22       55.93        4.67 o
  16   2   4       19.41       18.98       22.86 o
  17   2   4       70.15       78.09        5.15 o
  18   2   4      142.29      136.97        7.08 o
  19   2   4        0.05        0.00        1.54 o
  20   2   4        7.60        0.02        4.74 o
  21   2   4        0.05        0.02        0.90 o
  22   2   4        3.77        1.07        5.56 o
  23   2   4       16.49        6.99        6.05 o
  24   2   4        0.69        0.74       10.01 o
  25   2   4       11.17        2.80        5.50 o
  26   2   4       43.79       46.76        7.95 o
  27   2   4        2.79        1.98        8.14 o
 -25   3   4       12.72        3.22        6.94 o
 -24   3   4        2.57        0.12        6.02 o
 -23   3   4       13.14        0.79        6.04 o
 -22   3   4       19.12       16.31       12.85 o
 -21   3   4       31.63       28.59        6.07 o
 -20   3   4       57.39       60.95       11.13 o
 -19   3   4      138.64      149.31        8.54 o
 -18   3   4        0.06        0.01        1.35 o
 -17   3   4        5.66        0.43        4.59 o
 -16   3   4      106.71      122.23        5.29 o
 -15   3   4       52.13       59.09        4.97 o
 -14   3   4       27.95       19.05        5.08 o
 -13   3   4      457.68      446.36        9.67 o
 -12   3   4       37.17       30.99        4.47 o
 -11   3   4        7.41        4.31        3.29 o
 -10   3   4       26.47       24.40        3.89 o
  -9   3   4      480.36      479.40        8.85 o
  -8   3   4        3.44        1.72        2.50 o
  -7   3   4       24.77       30.66        2.67 o
  -6   3   4       20.72       15.34        2.39 o
  -5   3   4      147.01      140.71        6.04 o
  -4   3   4       83.50       90.23        4.41 o
  -3   3   4      557.17      557.02       11.43 o
  -2   3   4      204.01      206.44        5.47 o
  -1   3   4        1.01        0.76        0.72 o
   0   3   4      107.32      119.36        4.83 o
   1   3   4      133.01      143.16        8.40 o
   2   3   4       16.83       19.38        2.02 o
   3   3   4      148.15      148.73        5.45 o
   4   3   4       31.16       31.91        3.31 o
   5   3   4       60.02       66.65        4.76 o
   6   3   4       28.75       36.83        3.71 o
   7   3   4       84.34       95.49        5.50 o
   8   3   4       -0.03        6.75       11.30 o
   9   3   4      447.67      446.92       20.40 o
  10   3   4       18.89       24.39        5.78 o
  11   3   4        1.06        0.32       20.58 o
  12   3   4        1.68        3.88        3.12 o
  13   3   4      329.58      356.73        8.14 o
  14   3   4        0.52        1.04        8.17 o
  15   3   4      101.34      118.53        6.62 o
  16   3   4       33.60       44.60        8.48 o
  17   3   4        6.26        3.84        7.55 o
  18   3   4       27.92       18.27        6.40 o
  19   3   4       50.12       50.38        5.37 o
  20   3   4      118.14      130.25        7.21 o
  21   3   4       63.49       64.81        7.52 o
  22   3   4        4.54        1.06        3.93 o
  23   3   4       13.66        2.16        7.45 o
  24   3   4        9.30        0.52        3.75 o
  25   3   4       11.40        0.51        5.04 o
 -22   4   4       -0.98        4.20      323.37 o
 -21   4   4       11.02        3.05       15.43 o
 -20   4   4       38.28       29.82        8.36 o
 -19   4   4       26.87       26.28       10.49 o
 -18   4   4       50.29       33.97        8.13 o
 -17   4   4       12.23       17.21        6.56 o
 -16   4   4       34.74       41.05        6.38 o
 -15   4   4        4.05        1.17        5.16 o
 -14   4   4       25.49       22.43        4.44 o
 -13   4   4       64.90       57.31        9.51 o
 -12   4   4        3.30        8.29        3.31 o
 -11   4   4        2.27        0.29      115.17 o
 -10   4   4       19.80       18.14        3.87 o
  -9   4   4       32.67       34.31        4.88 o
  -8   4   4        1.56        1.18        7.70 o
  -7   4   4       82.48      107.15        6.63 o
  -6   4   4      122.15      141.06        6.76 o
  -5   4   4       68.52       78.10        6.53 o
  -4   4   4      236.91      243.11        6.16 o
  -3   4   4       85.16       94.42        4.19 o
  -2   4   4       18.38       15.90       17.48 o
  -1   4   4       39.42       37.63        5.46 o
   0   4   4        2.17        3.06        4.08 o
   1   4   4       67.24       68.74        4.27 o
   2   4   4        2.08        1.88       16.45 o
   3   4   4      186.54      216.42       11.42 o
   4   4   4      102.48       98.49        8.75 o
   5   4   4       18.02       15.56        4.07 o
   6   4   4       15.98       16.65        3.72 o
   7   4   4       11.23       20.52        8.65 o
   8   4   4       49.65       55.70        5.39 o
   9   4   4      100.78       97.11        7.16 o
  10   4   4        2.16        2.33        5.04 o
  11   4   4        1.22        0.16        6.20 o
  12   4   4       19.42       23.30        4.80 o
  13   4   4       44.82       54.01        9.73 o
  14   4   4       43.58       33.20       11.28 o
  15   4   4       21.41        3.64        7.86 o
  16   4   4       60.01       73.76        9.31 o
  17   4   4        5.90        1.81        3.19 o
  18   4   4        7.74        5.45        5.06 o
  19   4   4       24.15       18.33        6.96 o
  20   4   4       16.37       15.66      140.35 o
  21   4   4       11.48        3.86        3.45 o
  22   4   4       15.92       12.14        6.97 o
 -18   5   4        2.40        1.51       22.06 o
 -17   5   4        5.75        6.92       21.33 o
 -16   5   4       11.82        3.16        9.09 o
 -15   5   4       24.03       18.73        7.53 o
 -14   5   4       12.00        5.73        5.43 o
 -13   5   4       -0.60        0.74       11.80 o
 -12   5   4       52.94       55.50        6.93 o
 -11   5   4       71.23       65.08        6.20 o
 -10   5   4       28.44       19.97        5.22 o
  -9   5   4       21.47       15.66        7.45 o
  -8   5   4       48.32       36.11        5.65 o
  -7   5   4       41.92       38.74        5.16 o
  -6   5   4       44.94       41.02        5.28 o
  -5   5   4       19.51       14.68        5.01 o
  -4   5   4       11.13       12.22        9.01 o
  -3   5   4        5.82        0.53        8.37 o
  -2   5   4        6.29        4.90        4.06 o
  -1   5   4        1.21        5.11        5.49 o
   0   5   4        1.68        0.55      185.22 o
   1   5   4       -0.44        0.11        3.71 o
   2   5   4        7.13       17.42        8.86 o
   3   5   4        6.41        1.60       17.58 o
   4   5   4       12.64       14.53        4.11 o
   5   5   4       23.82       15.58        6.18 o
   6   5   4       18.05       16.76        6.46 o
   7   5   4      102.30      105.39        6.47 o
   8   5   4        6.77        6.02        4.25 o
   9   5   4        6.81        1.94        4.56 o
  10   5   4        4.45        5.69        3.64 o
  11   5   4       12.70       18.98        4.75 o
  12   5   4       11.32        9.85        8.60 o
  13   5   4       18.64        3.37        8.00 o
  14   5   4       29.78       19.85       10.73 o
  15   5   4       30.96       45.60        9.09 o
  16   5   4       10.95        4.57        5.10 o
  17   5   4       10.03        2.15       10.11 o
  18   5   4        4.99        0.29        8.08 o
 -12   6   4       -0.67        1.55       57.80 o
 -11   6   4       32.79       34.17        7.67 o
 -10   6   4       19.77       12.69       13.18 o
  -9   6   4        8.86        2.15       23.80 o
  -8   6   4        0.00        0.00       10.22 o
  -7   6   4        0.05        0.75        4.60 o
  -6   6   4       22.84       18.59        6.05 o
  -5   6   4       28.08       19.26        6.64 o
  -4   6   4        7.78        9.76        9.49 o
  -3   6   4       17.69       17.23       15.34 o
  -2   6   4        2.17       11.16       17.61 o
  -1   6   4        6.24       11.74        7.69 o
   0   6   4       -2.85        0.38        6.16 o
   1   6   4        1.57        0.19        3.23 o
   2   6   4       14.07       10.24       11.32 o
   3   6   4       37.71       50.51       11.87 o
   4   6   4       -1.03        0.19        7.55 o
   5   6   4        8.11        8.22        7.83 o
   6   6   4       34.59       25.40        7.98 o
   7   6   4        0.09        1.06        6.70 o
   8   6   4        7.70        2.61       15.30 o
   9   6   4       13.74        4.38       10.12 o
  10   6   4       18.53        7.24       13.52 o
  11   6   4       33.64       26.69       13.93 o
  12   6   4        0.96        0.10        5.11 o
 -28   1   5       42.28       40.63        8.72 o
 -27   1   5       14.53        3.83        5.83 o
 -26   1   5       55.63       53.04        6.58 o
 -25   1   5      110.93      100.52        7.48 o
 -24   1   5       36.86       42.68        7.50 o
 -23   1   5       36.94       36.25        6.08 o
 -22   1   5       66.43       66.33        7.61 o
 -21   1   5       83.48       80.32        5.63 o
 -20   1   5       29.65       24.94        4.86 o
 -19   1   5        2.57        1.04        2.80 o
 -18   1   5       16.86       14.04        4.50 o
 -17   1   5       82.14       75.04        7.38 o
 -16   1   5       49.49       46.32        3.88 o
 -15   1   5       33.45       38.40        4.15 o
 -14   1   5        0.05        0.03        0.50 o
 -13   1   5       28.33       25.70        3.42 o
 -12   1   5      268.08      272.72        6.18 o
 -11   1   5      511.83      510.45        9.07 o
 -10   1   5        8.94       10.40        2.17 o
  -9   1   5        1.34        0.99       40.20 o
  -8   1   5       79.10       79.40        2.91 o
  -7   1   5      603.82      596.46        9.02 o
  -6   1   5      108.74       95.17        3.80 o
  -5   1   5       34.55       36.09        2.93 o
  -4   1   5       27.35       26.31        3.02 o
  -3   1   5       21.04       20.79        2.04 o
  -2   1   5      121.98      143.50        4.29 o
  -1   1   5       17.25       15.91        3.78 o
   0   1   5       63.22       67.29        2.75 o
   1   1   5        2.56        1.57        1.84 o
   2   1   5      176.86      192.62        5.09 o
   3   1   5      234.47      239.57        4.28 o
   4   1   5       43.18       44.99        2.71 o
   5   1   5      235.30      247.69        3.87 o
   6   1   5      242.97      238.61        4.11 o
   7   1   5      219.06      207.15        4.34 o
   8   1   5      259.09      257.39        5.60 o
   9   1   5       61.27       67.64        4.90 o
  10   1   5      283.40      305.67       10.28 o
  11   1   5      559.88      548.61        8.09 o
  12   1   5       18.20       19.57        1.68 o
  13   1   5       58.24       52.84        3.02 o
  14   1   5       65.29       71.75        3.60 o
  15   1   5       27.24       25.37        3.42 o
  16   1   5      302.12      299.36        8.13 o
  17   1   5       59.18       58.30        3.64 o
  18   1   5        0.89        0.13        0.87 o
  19   1   5       15.74        9.59        5.67 o
  20   1   5       15.49       12.88        4.71 o
  21   1   5       72.56       68.53        7.61 o
  22   1   5      102.37       94.07        6.06 o
  23   1   5        3.19        2.64        4.13 o
  24   1   5        0.21        0.08        0.75 o
  25   1   5       28.89       29.00        6.36 o
  26   1   5       42.69       47.29        6.22 o
  27   1   5        2.55        0.79        4.02 o
 -27   2   5       24.44       12.29        7.87 o
 -26   2   5        3.03        0.01        5.20 o
 -25   2   5        9.16        0.91        5.62 o
 -24   2   5       19.10        6.33        8.44 o
 -23   2   5       45.08       50.94       11.73 o
 -22   2   5        1.71        3.10        3.45 o
 -21   2   5       59.59       67.67        6.71 o
 -20   2   5       87.60       91.22        6.07 o
 -19   2   5       43.85       40.80        5.56 o
 -18   2   5       20.47       14.64        3.65 o
 -17   2   5       30.97       34.03        4.38 o
 -16   2   5      122.60      121.30        7.04 o
 -15   2   5       18.01       20.67        3.55 o
 -14   2   5        6.79        6.41        3.73 o
 -13   2   5      303.38      326.02        8.10 o
 -12   2   5       18.87       19.96        3.69 o
 -11   2   5      279.98      272.32       11.86 o
 -10   2   5       47.53       48.10        4.94 o
  -9   2   5      273.95      263.77        5.60 o
  -8   2   5      105.18       98.55        4.35 o
  -7   2   5     1847.33     1788.48       23.95 o
  -6   2   5      109.91      104.91        3.40 o
  -5   2   5        2.05        3.01        9.53 o
  -4   2   5     1398.66     1325.38       23.19 o
  -3   2   5      364.36      364.09        9.28 o
  -2   2   5      257.88      260.14        7.45 o
  -1   2   5       72.00       72.88        4.15 o
   0   2   5        3.25        0.09        3.79 o
   1   2   5      327.26      327.30        6.52 o
   2   2   5      187.90      159.90        5.33 o
   3   2   5      156.53      151.84        5.59 o
   4   2   5     1808.72     1789.76       20.94 o
   5   2   5        6.36        3.26        3.81 o
   6   2   5        0.06        0.05        0.42 o
   7   2   5     1532.58     1419.37       23.02 o
   8   2   5        9.02       20.77        9.36 o
   9   2   5      698.57      717.42       12.25 o
  10   2   5      214.53      222.31        8.40 o
  11   2   5      429.10      441.59        8.51 o
  12   2   5        0.61        0.83        0.80 o
  13   2   5      210.53      219.35        8.33 o
  14   2   5       10.77        5.14        3.28 o
  15   2   5       84.21       73.56        4.82 o
  16   2   5      397.67      382.29       11.59 o
  17   2   5        7.23        2.84        3.26 o
  18   2   5       29.10       18.14        4.50 o
  19   2   5       14.78        5.86        3.74 o
  20   2   5        7.03        7.35        3.61 o
  21   2   5       40.50       35.28        4.53 o
  22   2   5       99.71       99.12        6.49 o
  23   2   5       59.48       52.76        5.98 o
  24   2   5        2.64        0.86        3.85 o
  25   2   5        1.11        1.76        5.25 o
  26   2   5        9.64        0.15        5.08 o
 -25   3   5       22.98        9.01       11.30 o
 -24   3   5       18.04        9.85        7.65 o
 -23   3   5       28.82       21.99        9.29 o
 -22   3   5        0.35        0.63        0.92 o
 -21   3   5        4.93        2.29        5.94 o
 -20   3   5       18.61       13.73        5.63 o
 -19   3   5       12.36        8.17        6.37 o
 -18   3   5       12.50       10.55        8.49 o
 -17   3   5      110.86      106.60        8.12 o
 -16   3   5        1.25        0.64        1.41 o
 -15   3   5      244.21      269.29       10.95 o
 -14   3   5      437.81      435.83       14.37 o
 -13   3   5      529.15      546.67       11.37 o
 -12   3   5       61.29       72.01        7.23 o
 -11   3   5      187.05      192.08        5.04 o
 -10   3   5      494.86      535.83       11.91 o
  -9   3   5       17.72       13.45        2.88 o
  -8   3   5       95.26      100.80        3.20 o
  -7   3   5        0.34        0.07        0.97 o
  -6   3   5      197.49      189.25        5.34 o
  -5   3   5       23.90       22.07        4.20 o
  -4   3   5       56.00       50.85        4.42 o
  -3   3   5      761.23      736.13       12.73 o
  -2   3   5      458.88      421.33        9.05 o
  -1   3   5      419.84      398.13       12.47 o
   0   3   5      498.01      468.38       10.62 o
   1   3   5      330.26      306.87        9.62 o
   2   3   5      681.16      647.85       10.04 o
   3   3   5     1047.96     1026.47       15.58 o
   4   3   5      330.48      297.56        7.73 o
   5   3   5        0.16        0.17        2.43 o
   6   3   5       38.26       36.93        7.24 o
   7   3   5        3.14        8.59        3.40 o
   8   3   5      182.00      174.39        7.65 o
   9   3   5        5.22        2.00        2.71 o
  10   3   5      525.44      564.85       18.15 o
  11   3   5      319.56      322.51       16.07 o
  12   3   5      168.43      183.27        5.58 o
  13   3   5      182.07      196.96        6.89 o
  14   3   5      178.97      180.97        6.21 o
  15   3   5       23.50       22.24        3.25 o
  16   3   5       39.01       31.17        5.09 o
  17   3   5      153.47      165.18        6.47 o
  18   3   5       22.71       18.69        5.82 o
  19   3   5        6.65        2.87        2.96 o
  20   3   5       14.03       21.12       32.43 o
  21   3   5        8.69        0.43        3.32 o
  22   3   5       28.63       31.41       23.57 o
  23   3   5        0.37        0.54        1.73 o
  24   3   5       18.36        3.53        7.15 o
  25   3   5        0.41        0.06        4.89 o
 -22   4   5       10.44       10.17       50.16 o
 -21   4   5        8.40       16.30        9.60 o
 -20   4   5       38.59       14.41       12.92 o
 -19   4   5       70.12       68.71        8.79 o
 -18   4   5       10.69        3.93        8.33 o
 -17   4   5       -2.57        1.13       32.14 o
 -16   4   5       17.55       13.97        8.59 o
 -15   4   5       48.07       42.58        5.42 o
 -14   4   5      140.41      153.26        8.32 o
 -13   4   5       44.30       37.61        5.29 o
 -12   4   5       56.44       59.75        7.75 o
 -11   4   5        9.01        4.20        3.84 o
 -10   4   5      214.25      235.16        5.94 o
  -9   4   5        5.43        2.43        1.91 o
  -8   4   5       20.36       15.75        5.74 o
  -7   4   5      162.60      155.52        7.17 o
  -6   4   5       32.26       27.35        4.87 o
  -5   4   5        3.76        2.64        3.00 o
  -4   4   5      386.98      357.81       12.74 o
  -3   4   5        5.87        7.95       46.54 o
  -2   4   5       28.15       20.71        5.50 o
  -1   4   5       29.52       23.42        3.83 o
   0   4   5       38.45       36.84        3.51 o
   1   4   5        7.83        7.43        3.86 o
   2   4   5       32.36       27.39        4.42 o
   3   4   5       36.40       40.85        5.14 o
   4   4   5      188.90      184.28        6.61 o
   5   4   5       34.81       38.90        4.68 o
   6   4   5       55.35       55.10        4.67 o
   7   4   5       10.53       11.52        2.83 o
   8   4   5        4.97        8.11        5.52 o
   9   4   5       24.65       31.76        4.88 o
  10   4   5      324.84      336.95        8.47 o
  11   4   5       35.72       44.63        6.07 o
  12   4   5       16.08       20.17        3.98 o
  13   4   5        1.99        0.84        1.95 o
  14   4   5      112.57      126.34        7.97 o
  15   4   5       59.46       54.39        6.13 o
  16   4   5       -0.28        0.35        4.97 o
  17   4   5        8.28        7.17        6.74 o
  18   4   5        4.72        4.00        3.70 o
  19   4   5       21.36       29.07        5.77 o
  20   4   5        9.01        3.62        4.07 o
  21   4   5        0.16        0.04        1.06 o
  22   4   5        1.13        0.51        3.38 o
 -18   5   5       12.08       13.15        5.91 o
 -17   5   5       17.16       13.72        5.80 o
 -16   5   5        8.95        0.15       15.12 o
 -15   5   5       31.92       31.22        5.41 o
 -14   5   5        0.39        0.03        1.15 o
 -13   5   5       47.36       53.39       10.06 o
 -12   5   5        2.92        0.02        3.14 o
 -11   5   5        6.29        1.65        5.62 o
 -10   5   5       26.53       30.36        6.72 o
  -9   5   5       33.47       31.54        7.63 o
  -8   5   5      120.44      124.90        6.98 o
  -7   5   5       30.25       31.92        4.81 o
  -6   5   5      100.06      115.65        6.30 o
  -5   5   5       16.93       20.19        4.98 o
  -4   5   5       14.07       31.41       15.31 o
  -3   5   5       21.14       10.14        5.00 o
  -2   5   5        6.01        2.60        4.48 o
  -1   5   5        0.17        0.02        1.25 o
   0   5   5       19.40       11.69        5.88 o
   1   5   5        0.28        3.30       14.10 o
   2   5   5       11.69       11.63        5.63 o
   3   5   5       13.06       18.77        6.21 o
   4   5   5       57.02       60.64        6.71 o
   5   5   5        7.23       16.10       16.47 o
   6   5   5       35.80       31.65        5.13 o
   7   5   5       26.31       23.20        4.47 o
   8   5   5       63.54       70.38        5.29 o
   9   5   5       68.86       59.39        9.32 o
  10   5   5       25.48       31.30        7.50 o
  11   5   5        2.18        3.73        2.54 o
  12   5   5       45.29        0.33       40.66 o
  13   5   5        5.54       22.86        8.81 o
  14   5   5        5.15        4.77       10.20 o
  15   5   5       73.17       51.77       18.38 o
  16   5   5        8.90        0.58       15.38 o
  17   5   5       36.61       35.66       16.45 o
  18   5   5       32.75       15.66       10.04 o
 -11   6   5        2.82        0.05        3.04 o
 -10   6   5       13.30       11.58        6.70 o
  -9   6   5       20.58        6.14        6.87 o
  -8   6   5       20.30        8.35        9.64 o
  -7   6   5        8.32        1.29        6.16 o
  -6   6   5        3.17        5.78       79.53 o
  -5   6   5        7.72        2.37        5.08 o
  -4   6   5       12.83       10.16        6.23 o
  -3   6   5       60.76       58.54        8.02 o
  -2   6   5       41.07       51.55        8.28 o
  -1   6   5       11.00       11.45        6.95 o
   0   6   5       -7.64        1.09       10.14 o
   1   6   5       15.39       10.39        7.36 o
   2   6   5       33.48       47.66       15.39 o
   3   6   5       60.23       50.11        8.74 o
   4   6   5       22.09       14.00        9.90 o
   5   6   5        9.16        1.82        6.16 o
   6   6   5       22.54       22.15        6.41 o
   7   6   5        0.27        0.90       16.10 o
   8   6   5       12.55        2.41        7.46 o
   9   6   5       15.63        3.64       33.00 o
  10   6   5       23.87       12.56        8.28 o
  11   6   5       -7.31        1.02       12.07 o
 -28   0   6       28.39       25.04       45.71 o
 -27   0   6      176.24      186.94       13.72 o
 -26   0   6        0.03        0.01        0.92 o
 -25   0   6      344.51      318.19       16.12 o
 -24   0   6      499.83      467.31       40.21 o
 -23   0   6      332.47      306.63       14.37 o
 -22   0   6      133.91      115.19        8.87 o
 -21   0   6      935.34      906.52       34.15 o
 -20   0   6      430.40      426.66       15.55 o
 -19   0   6       36.14       37.87       13.92 o
 -18   0   6      192.86      196.05       22.67 o
 -17   0   6      185.81      181.09        8.27 o
 -16   0   6        0.87        1.23        5.11 o
 -15   0   6      160.42      155.30        6.29 o
 -14   0   6      122.37      106.87        6.27 o
 -13   0   6        5.18        4.23        1.46 o
 -12   0   6      183.51      158.25        7.51 o
 -11   0   6      808.92      763.76       17.34 o
 -10   0   6       25.83       25.61        3.27 o
  -9   0   6        0.04        0.02        0.94 o
  -8   0   6      553.72      607.98        9.83 o
  -7   0   6      301.89      293.54        9.99 o
  -6   0   6      246.59      247.57        5.50 o
  -5   0   6     1308.18     1340.35       21.95 o
  -4   0   6       89.71       80.89        3.92 o
  -3   0   6      135.82      150.45        4.51 o
  -2   0   6      317.95      305.70        5.93 o
  -1   0   6       30.89       31.87        3.26 o
   0   0   6      519.04      544.19        8.63 o
   1   0   6       18.93       24.63        3.55 o
   2   0   6      253.35      251.20        6.66 o
   3   0   6      177.05      179.57        6.88 o
   4   0   6      237.03      225.60        5.10 o
   5   0   6     1479.35     1502.60       19.83 o
   6   0   6      768.68      772.43        9.23 o
   7   0   6      117.05      112.06        3.34 o
   8   0   6       86.11       81.17        4.49 o
   9   0   6       20.32       20.92        3.90 o
  10   0   6      389.94      436.37        8.77 o
  11   0   6     1707.54     1704.39       26.83 o
  12   0   6      848.72      889.44       13.96 o
  13   0   6      484.35      497.98        9.30 o
  14   0   6      599.30      596.43       10.69 o
  15   0   6      711.21      683.90       22.61 o
  16   0   6       78.07       82.24        8.09 o
  17   0   6       13.31       13.33        2.89 o
  18   0   6       71.92       98.05        6.05 o
  19   0   6       28.56       23.31        5.79 o
  20   0   6      279.11      273.09       15.40 o
  21   0   6      861.42      843.11       39.19 o
  22   0   6       67.29       53.62       12.47 o
  23   0   6      294.68      281.23       23.68 o
  24   0   6      630.39      639.45       72.85 o
  25   0   6      865.26      815.97       40.81 o
  26   0   6       91.10       53.83       10.30 o
  27   0   6       51.16       43.30        8.12 o
 -27   1   6       72.92       89.12        7.08 o
 -26   1   6       11.63       19.29        7.92 o
 -25   1   6       49.53       61.04        7.31 o
 -24   1   6        3.19        5.41       12.40 o
 -23   1   6       33.64       22.58        8.52 o
 -22   1   6       16.91       10.24        7.17 o
 -21   1   6       68.30       60.51        5.41 o
 -20   1   6       26.27       21.91        3.27 o
 -19   1   6        2.80        2.98        1.76 o
 -18   1   6       72.19       74.61        4.60 o
 -17   1   6      203.96      216.27        9.73 o
 -16   1   6       15.08       16.01        4.05 o
 -15   1   6      146.49      150.52       11.25 o
 -14   1   6      252.13      280.50       13.01 o
 -13   1   6       31.59       29.77        4.85 o
 -12   1   6      225.50      236.99        6.76 o
 -11   1   6      914.40      923.79       14.51 o
 -10   1   6       34.88       35.50        3.53 o
  -9   1   6      533.79      532.98        8.43 o
  -8   1   6     1326.77     1261.27       18.98 o
  -7   1   6      716.92      688.76        9.50 o
  -6   1   6        6.08        6.29        1.71 o
  -5   1   6      349.82      334.73        5.80 o
  -4   1   6      146.75      137.44        5.31 o
  -3   1   6       73.16       81.53        3.44 o
  -2   1   6      148.63      159.95        3.93 o
  -1   1   6      183.75      187.85        4.71 o
   0   1   6        3.82        0.50        2.28 o
   1   1   6       53.42       61.94        2.93 o
   2   1   6      199.37      200.11        5.84 o
   3   1   6       23.19       24.62        2.30 o
   4   1   6       96.02       89.24        2.95 o
   5   1   6      333.14      318.26        6.43 o
   6   1   6       10.94       13.38        2.34 o
   7   1   6      933.65      927.20       11.33 o
   8   1   6     1697.55     1728.02       19.51 o
   9   1   6      946.88      903.72       11.62 o
  10   1   6       12.99       12.83        2.53 o
  11   1   6      553.66      566.91        8.55 o
  12   1   6      197.60      218.51        5.57 o
  13   1   6       15.54       16.60        3.83 o
  14   1   6      111.72      110.69        4.59 o
  15   1   6      119.03      132.71        5.27 o
  16   1   6       11.09       10.38        2.49 o
  17   1   6      360.02      359.90        6.48 o
  18   1   6      242.91      249.10        9.54 o
  19   1   6      163.10      169.32        7.29 o
  20   1   6      188.88      190.99        6.76 o
  21   1   6      204.09      169.08       19.61 o
  22   1   6       79.95       61.97        5.85 o
  23   1   6       65.37       64.57        7.75 o
  24   1   6        0.00        0.00        0.60 o
  25   1   6       21.26       27.96        6.54 o
  26   1   6       30.23       26.14        8.55 o
  27   1   6       46.22       49.76        6.57 o
 -26   2   6        2.95        3.15       25.53 o
 -25   2   6        1.57        0.99        2.85 o
 -24   2   6       -1.00        1.13       12.91 o
 -23   2   6       12.61       13.43        4.40 o
 -22   2   6       -0.12        0.07        2.68 o
 -21   2   6       88.65      107.79        7.23 o
 -20   2   6       15.40       12.02        4.83 o
 -19   2   6       10.09        6.15        5.37 o
 -18   2   6       35.37       31.27        5.44 o
 -17   2   6       22.33       22.97        5.57 o
 -16   2   6       37.59       34.68       10.48 o
 -15   2   6      941.87      909.54       23.99 o
 -14   2   6      948.48      876.65       18.38 o
 -13   2   6       51.96       52.14        5.01 o
 -12   2   6      196.09      212.12        5.26 o
 -11   2   6      515.49      503.74       11.21 o
 -10   2   6      404.50      434.02        7.47 o
  -9   2   6        3.59        0.72        2.60 o
  -8   2   6      558.06      537.23        9.64 o
  -7   2   6        1.33        3.20        2.80 o
  -6   2   6       36.59       39.83        2.46 o
  -5   2   6        4.53        1.96        2.14 o
  -4   2   6       58.21       72.61        4.46 o
  -3   2   6        0.31        2.28        1.60 o
  -2   2   6        7.16        5.33        8.66 o
  -1   2   6      147.40      145.69        6.84 o
   0   2   6      526.95      520.31       18.29 o
   1   2   6      194.26      181.20        7.47 o
   2   2   6        9.91       15.71        4.12 o
   3   2   6       15.50       15.80        3.97 o
   4   2   6      179.56      199.48        6.47 o
   5   2   6        0.76        2.63        3.00 o
   6   2   6       62.60       72.65        3.88 o
   7   2   6        0.18        0.10        2.20 o
   8   2   6      577.71      572.22       10.27 o
   9   2   6        3.52        0.48        2.22 o
  10   2   6      445.21      456.80        9.22 o
  11   2   6      581.91      562.96       11.25 o
  12   2   6       92.68       98.11        3.68 o
  13   2   6       32.98       35.22        4.72 o
  14   2   6     1066.92     1061.66       20.47 o
  15   2   6      960.66      900.72       21.98 o
  16   2   6       18.27       25.31        5.03 o
  17   2   6       17.71       24.53        4.66 o
  18   2   6        7.99        5.82        4.02 o
  19   2   6       17.48       18.11        5.20 o
  20   2   6       16.00       12.48        5.79 o
  21   2   6       42.57       45.53        7.02 o
  22   2   6       13.37        9.25        5.40 o
  23   2   6       81.79       80.62        7.43 o
  24   2   6       20.71        7.55        5.55 o
  25   2   6       42.33       38.12        6.59 o
  26   2   6       24.40       26.67        7.05 o
 -24   3   6       27.07        3.77       51.00 o
 -23   3   6       14.33        7.20        5.60 o
 -22   3   6        0.12        0.01       11.79 o
 -21   3   6        0.50        0.09        1.71 o
 -20   3   6      104.31      105.22        7.08 o
 -19   3   6       12.12        5.69        4.92 o
 -18   3   6        8.56        5.58        2.81 o
 -17   3   6       11.18        7.93        3.85 o
 -16   3   6        5.85        5.71        2.32 o
 -15   3   6      264.37      281.93       10.07 o
 -14   3   6       52.70       63.35        7.49 o
 -13   3   6      151.54      159.72        9.91 o
 -12   3   6      132.46      140.46        6.96 o
 -11   3   6        4.81        4.67        2.36 o
 -10   3   6        8.96        8.97        3.11 o
  -9   3   6      128.39      139.57        3.84 o
  -8   3   6       81.11       82.90        3.57 o
  -7   3   6        7.63       11.72        2.88 o
  -6   3   6       39.46       46.36        3.13 o
  -5   3   6       24.47       28.51        6.08 o
  -4   3   6      149.16      131.31        4.39 o
  -3   3   6        5.97        4.40        2.35 o
  -2   3   6      598.28      615.55       10.90 o
  -1   3   6      146.55      133.47        4.87 o
   0   3   6        1.84        5.15        2.09 o
   1   3   6      222.22      217.49        8.22 o
   2   3   6      318.44      306.07        9.03 o
   3   3   6       48.12       58.06        5.87 o
   4   3   6      284.60      284.61        7.02 o
   5   3   6        2.18        1.35        2.61 o
   6   3   6       11.11       17.65        4.74 o
   7   3   6        2.47        1.58        2.81 o
   8   3   6       49.79       53.58        4.24 o
   9   3   6       33.92       36.06        3.67 o
  10   3   6       33.11       33.30        5.71 o
  11   3   6       19.58       21.29        6.42 o
  12   3   6      164.48      163.15        5.92 o
  13   3   6       85.94       85.00        4.72 o
  14   3   6       37.89       47.35        7.18 o
  15   3   6      156.65      165.62       11.45 o
  16   3   6       51.91       52.20        5.37 o
  17   3   6       25.36       25.67        4.91 o
  18   3   6        8.01        7.05        6.23 o
  19   3   6        1.75        3.66        4.15 o
  20   3   6       90.17      114.44        6.57 o
  21   3   6       15.80       11.01        6.70 o
  22   3   6       12.53        5.17        7.30 o
  23   3   6        6.76        9.44        5.66 o
  24   3   6       18.07        5.59        6.94 o
 -22   4   6       16.06        8.41       26.22 o
 -21   4   6       83.65       55.53       12.70 o
 -20   4   6       10.85        0.80        5.78 o
 -19   4   6      131.38      114.80       14.53 o
 -18   4   6      216.59      235.00       12.89 o
 -17   4   6        7.08        0.52        9.66 o
 -16   4   6       47.49       41.66        8.87 o
 -15   4   6       74.45       76.23        6.51 o
 -14   4   6       29.88       10.33        6.24 o
 -13   4   6        6.51        0.41        5.69 o
 -12   4   6      137.29      145.97        9.23 o
 -11   4   6       17.98       19.14        5.83 o
 -10   4   6        1.33        0.32        1.10 o
  -9   4   6      192.80      206.48       11.99 o
  -8   4   6       31.69       29.24        7.26 o
  -7   4   6      369.72      376.92        9.04 o
  -6   4   6       28.73       26.19       10.59 o
  -5   4   6       17.76       17.70        5.42 o
  -4   4   6       62.65       59.15        5.75 o
  -3   4   6        1.13        0.88       94.97 o
  -2   4   6       18.54       16.61        4.55 o
  -1   4   6        2.97        0.24        9.35 o
   0   4   6        0.34        0.38        9.20 o
   1   4   6        0.50        0.02        2.66 o
   2   4   6       16.77       16.42        5.40 o
   3   4   6       28.26       28.27        4.49 o
   4   4   6       54.13       66.06        4.96 o
   5   4   6       17.01       10.77        3.95 o
   6   4   6       31.67       32.04        4.31 o
   7   4   6      149.49      191.88        8.50 o
   8   4   6       19.57       17.05        4.30 o
   9   4   6      104.68       95.75       10.13 o
  10   4   6       30.59       24.62        4.90 o
  11   4   6       41.03       47.96        5.97 o
  12   4   6       62.38       77.64        5.54 o
  13   4   6        0.42        0.01        4.14 o
  14   4   6        5.18        4.69        5.82 o
  15   4   6       81.21       82.65        9.71 o
  16   4   6       57.64       54.30        7.00 o
  17   4   6       14.08        2.87        6.83 o
  18   4   6      157.63      167.04        7.99 o
  19   4   6       88.27       81.16        7.89 o
  20   4   6        0.51        0.04        1.56 o
  21   4   6       36.21       31.46        5.84 o
  22   4   6        1.09        1.59        5.30 o
 -18   5   6       21.18       10.78       81.78 o
 -17   5   6      103.31       87.06       12.53 o
 -16   5   6       21.96        9.42        9.21 o
 -15   5   6        7.31        7.85        6.89 o
 -14   5   6       25.36       34.80       80.93 o
 -13   5   6       17.74        5.04        7.92 o
 -12   5   6       25.27       22.95        5.98 o
 -11   5   6       29.12       39.93        6.29 o
 -10   5   6       46.19       46.16        6.43 o
  -9   5   6       13.48        4.67        4.12 o
  -8   5   6       15.62       21.91        6.82 o
  -7   5   6       10.05        7.05        4.23 o
  -6   5   6        4.58        0.31        3.76 o
  -5   5   6       19.67       26.53       51.83 o
  -4   5   6        2.53        0.43        2.15 o
  -3   5   6      123.78      127.17        6.46 o
  -2   5   6       12.44        7.41        8.34 o
  -1   5   6       61.12       48.14        6.00 o
   0   5   6       13.70        2.59        4.83 o
   1   5   6        2.07        0.63        2.55 o
   2   5   6        3.53        0.87        5.78 o
   3   5   6       12.22       13.62        3.91 o
   4   5   6        8.10        0.56        4.12 o
   5   5   6        1.91        1.54       36.63 o
   6   5   6        3.39        1.19       13.70 o
   7   5   6        9.24        5.16        4.75 o
   8   5   6       26.33       21.97        5.69 o
   9   5   6        9.79       12.57       26.55 o
  10   5   6       44.86       35.34        6.53 o
  11   5   6       24.49       24.00        6.15 o
  12   5   6       14.96       22.29        5.11 o
  13   5   6        0.38        2.08        9.20 o
  14   5   6       33.72       39.81       10.69 o
  15   5   6       -0.36        0.11        6.23 o
  16   5   6       34.41       22.98       12.12 o
  17   5   6       62.65       59.24       12.78 o
  18   5   6       11.57        0.98        7.94 o
 -11   6   6       47.74       52.33        8.24 o
 -10   6   6       34.00       22.64        7.28 o
  -9   6   6       82.59       74.24        8.27 o
  -8   6   6        2.59        0.28        2.68 o
  -7   6   6       13.54        7.20       11.82 o
  -6   6   6       24.68       18.90        7.71 o
  -5   6   6        2.66        1.47        5.03 o
  -4   6   6       53.54       49.37        6.92 o
  -3   6   6       16.96       12.35        6.80 o
  -2   6   6       19.60       10.70       32.97 o
  -1   6   6       21.88       22.45       10.61 o
   0   6   6       71.61       80.01       10.14 o
   1   6   6       39.72       39.04       11.82 o
   2   6   6        6.39       10.21       14.00 o
   3   6   6        0.01        0.01       27.90 o
   4   6   6       35.95       35.97       14.42 o
   5   6   6       25.55       16.76        7.46 o
   6   6   6       58.21       40.87       10.04 o
   7   6   6       24.17       32.25       60.64 o
   8   6   6       40.70        8.25       13.57 o
   9   6   6       22.65       20.87        7.10 o
  10   6   6        2.72       12.05       17.44 o
  11   6   6       11.13       29.68       11.32 o
 -27   1   7       11.94        8.38        7.23 o
 -26   1   7       55.64       63.57       13.48 o
 -25   1   7       -6.15        0.25        9.57 o
 -24   1   7      134.13      135.80        9.03 o
 -23   1   7       42.74       35.17        6.27 o
 -22   1   7       18.27        5.21        3.44 o
 -21   1   7       80.11       73.48        5.77 o
 -20   1   7      415.12      426.02       14.13 o
 -19   1   7       61.71       65.46        5.09 o
 -18   1   7        9.34        5.03        2.68 o
 -17   1   7      139.87      142.72        8.23 o
 -16   1   7       47.90       46.28        5.38 o
 -15   1   7       44.49       45.46        3.99 o
 -14   1   7       11.17       12.59        3.94 o
 -13   1   7        5.49        5.55        2.95 o
 -12   1   7        8.59        8.60        8.73 o
 -11   1   7        0.42        0.18        1.14 o
 -10   1   7      448.71      419.43        7.64 o
  -9   1   7      110.62      122.72        3.81 o
  -8   1   7      275.15      274.53        7.00 o
  -7   1   7      575.65      546.05       12.58 o
  -6   1   7      605.21      546.71        8.26 o
  -5   1   7      230.48      213.64        7.61 o
  -4   1   7      523.06      497.46        7.60 o
  -3   1   7       49.66       58.74        3.70 o
  -2   1   7      554.48      531.92        8.03 o
  -1   1   7      133.78      136.54        4.25 o
   0   1   7       71.95       86.06        4.36 o
   1   1   7      136.54      143.43        3.33 o
   2   1   7      986.58      953.39       12.41 o
   3   1   7       76.24       88.31        3.28 o
   4   1   7     1537.39     1506.51       19.24 o
   5   1   7      206.52      196.83        4.44 o
   6   1   7       46.28       41.71        2.16 o
   7   1   7      770.11      728.93        9.31 o
   8   1   7       73.50       68.38        4.15 o
   9   1   7      350.71      364.01        7.85 o
  10   1   7      583.84      559.58        8.16 o
  11   1   7       19.54       26.89        2.80 o
  12   1   7       40.20       38.27        4.35 o
  13   1   7        9.65       12.45        6.54 o
  14   1   7       27.01       27.30        3.12 o
  15   1   7       77.83       87.74        3.40 o
  16   1   7      128.86      134.39        3.92 o
  17   1   7      165.86      180.21        4.31 o
  18   1   7       65.15       65.08        4.58 o
  19   1   7       23.49       24.96        4.48 o
  20   1   7      287.25      313.03        8.38 o
  21   1   7      115.19       99.72        6.25 o
  22   1   7        5.24        1.73        5.27 o
  23   1   7       24.86       13.53        4.66 o
  24   1   7      154.61      156.72       11.64 o
  25   1   7        7.95        1.57        4.26 o
  26   1   7       26.98       36.00        6.57 o
 -26   2   7       -0.08        0.15       11.30 o
 -25   2   7       31.74       21.96        7.88 o
 -24   2   7       24.96       19.55        6.06 o
 -23   2   7        1.17        0.69        3.70 o
 -22   2   7      144.94      156.66       10.04 o
 -21   2   7       14.14       15.83        5.44 o
 -20   2   7       36.75       38.93        7.57 o
 -19   2   7       28.58       28.36        6.48 o
 -18   2   7       47.19       56.02        5.58 o
 -17   2   7        8.18        2.35        5.17 o
 -16   2   7       90.68       88.52        4.56 o
 -15   2   7      349.36      370.32        8.99 o
 -14   2   7      298.12      321.37        8.69 o
 -13   2   7       13.95       14.75        4.27 o
 -12   2   7        8.93        7.16        2.49 o
 -11   2   7       87.57       94.49        4.81 o
 -10   2   7      153.24      154.81        4.79 o
  -9   2   7      379.32      391.22        8.01 o
  -8   2   7      111.74       99.82        6.60 o
  -7   2   7       10.27        6.46        2.81 o
  -6   2   7      306.37      316.54       10.52 o
  -5   2   7       54.15       58.29        3.83 o
  -4   2   7      924.99      882.68       15.67 o
  -3   2   7       15.20       17.49        4.13 o
  -2   2   7        9.16        8.77        2.51 o
  -1   2   7       36.61       37.41        2.99 o
   0   2   7       45.33       55.03        3.41 o
   1   2   7       40.13       48.56        4.60 o
   2   2   7      389.24      335.86       10.18 o
   3   2   7        4.53        5.53        4.03 o
   4   2   7      573.08      536.87        9.83 o
   5   2   7      102.34      103.54        4.75 o
   6   2   7      431.53      430.85        7.01 o
   7   2   7       12.33       16.78        7.64 o
   8   2   7        0.37        0.30        0.40 o
   9   2   7      328.05      346.74        5.65 o
  10   2   7      741.49      778.86       11.08 o
  11   2   7      140.71      142.77        6.46 o
  12   2   7      129.44      134.33        4.09 o
  13   2   7       37.89       41.15        3.92 o
  14   2   7       57.20       73.39        5.24 o
  15   2   7      529.21      542.09       13.10 o
  16   2   7      150.41      156.86        5.24 o
  17   2   7        3.43        2.72       11.74 o
  18   2   7       18.82       21.98        3.88 o
  19   2   7       58.35       58.92        7.79 o
  20   2   7       28.54       21.25        9.01 o
  21   2   7       41.35       24.83        5.02 o
  22   2   7       80.64       73.44       10.05 o
  23   2   7       19.75        7.89        5.67 o
  24   2   7       36.45       32.40        9.19 o
  25   2   7       12.09       16.33        6.34 o
  26   2   7       16.68       10.33        8.39 o
 -24   3   7       30.96        3.64       52.26 o
 -23   3   7       37.24        4.26       43.18 o
 -22   3   7        7.16       14.54       60.31 o
 -21   3   7       61.35       63.53        7.43 o
 -20   3   7        6.71        1.98       36.93 o
 -19   3   7      108.41      134.30        7.62 o
 -18   3   7      136.12      146.85        7.48 o
 -17   3   7       45.81       59.59        5.43 o
 -16   3   7      300.26      306.14        8.28 o
 -15   3   7      243.64      274.29        6.92 o
 -14   3   7       94.26       98.68        6.85 o
 -13   3   7      139.05      145.80        8.63 o
 -12   3   7      735.97      784.09       20.65 o
 -11   3   7      465.78      449.56       10.35 o
 -10   3   7      148.87      152.53        6.72 o
  -9   3   7       13.45        9.48        2.53 o
  -8   3   7        0.17        0.21        0.34 o
  -7   3   7        0.60        0.01        0.47 o
  -6   3   7       23.11       26.48        3.24 o
  -5   3   7        2.92        1.29        4.40 o
  -4   3   7        5.78        5.05        2.75 o
  -3   3   7       26.11       27.55        4.64 o
  -2   3   7       49.10       48.17        4.33 o
  -1   3   7       47.26       48.96        4.17 o
   0   3   7      279.06      305.11        9.10 o
   1   3   7       55.61       48.28        5.30 o
   2   3   7      256.07      261.41        6.24 o
   3   3   7       12.31       16.82        5.60 o
   4   3   7       28.43       54.42        3.48 o
   5   3   7        0.00        0.00        4.31 o
   6   3   7       43.38       55.39        3.51 o
   7   3   7        6.60        1.17        3.00 o
   8   3   7      142.65      145.19        8.10 o
   9   3   7        4.51        4.50        2.25 o
  10   3   7       72.14       73.89        5.94 o
  11   3   7      403.88      431.63       12.96 o
  12   3   7      692.31      720.90       19.91 o
  13   3   7       81.36       81.06        5.38 o
  14   3   7       58.47       64.69        5.36 o
  15   3   7      251.28      272.99        7.49 o
  16   3   7      147.30      144.54        6.20 o
  17   3   7       51.65       53.14        6.59 o
  18   3   7      221.24      225.06        7.33 o
  19   3   7       24.83       26.25        6.37 o
  20   3   7        4.22        3.15        4.54 o
  21   3   7      115.54      122.53       14.58 o
  22   3   7       28.01       28.28        5.06 o
  23   3   7        9.43        0.56        8.52 o
  24   3   7        5.03        0.67        4.02 o
 -21   4   7       27.90       34.28       12.55 o
 -20   4   7       36.27       37.08        6.86 o
 -19   4   7       34.47       41.96       18.55 o
 -18   4   7        8.71        7.12       14.25 o
 -17   4   7        0.12        0.04        2.77 o
 -16   4   7       -0.17        0.04        3.34 o
 -15   4   7       11.25        5.75        8.50 o
 -14   4   7      210.38      226.17       15.38 o
 -13   4   7       18.42       10.37        6.51 o
 -12   4   7       18.26       11.78        4.45 o
 -11   4   7       45.00       52.78        5.34 o
 -10   4   7       13.98       15.79       61.11 o
  -9   4   7       32.57       27.33        5.34 o
  -8   4   7        9.91        0.96        6.89 o
  -7   4   7       23.66       18.32        4.98 o
  -6   4   7      194.26      204.02        6.38 o
  -5   4   7      355.27      353.58       10.22 o
  -4   4   7       87.23       91.40       15.72 o
  -3   4   7       26.84       12.50        5.37 o
  -2   4   7       22.26       13.02        4.00 o
  -1   4   7       74.89       70.29        5.45 o
   0   4   7        6.20       11.03        4.83 o
   1   4   7      131.15      130.90        5.73 o
   2   4   7        0.26        0.07        0.62 o
   3   4   7        3.12        1.18       10.73 o
   4   4   7       48.17       49.93        4.73 o
   5   4   7      245.13      234.85       13.87 o
   6   4   7      169.48      187.40       11.80 o
   7   4   7        3.32        1.36        3.27 o
   8   4   7        4.99        0.27        8.96 o
   9   4   7       12.57        5.27        3.10 o
  10   4   7       27.40       36.37        4.59 o
  11   4   7        7.10       10.93        5.31 o
  12   4   7       56.65       60.95       13.45 o
  13   4   7       66.07       64.77        6.14 o
  14   4   7      228.58      247.35       10.76 o
  15   4   7       -0.07        0.02        4.35 o
  16   4   7        4.38        9.64       10.20 o
  17   4   7       19.60        8.01        5.20 o
  18   4   7       11.03        3.17        6.97 o
  19   4   7       26.67       43.36        6.84 o
  20   4   7       88.23       85.03        7.91 o
  21   4   7       39.18       32.14        6.33 o
 -17   5   7        0.25        4.61        1.10 o
 -16   5   7       82.30       78.21        7.95 o
 -15   5   7       36.42       18.13       10.13 o
 -14   5   7       11.98        1.09        3.71 o
 -13   5   7       61.17       60.20        8.76 o
 -12   5   7       15.56        2.06        6.67 o
 -11   5   7       29.44       28.28        6.17 o
 -10   5   7        5.72        0.55        5.15 o
  -9   5   7        3.87        6.06        5.59 o
  -8   5   7       73.24       76.24        6.03 o
  -7   5   7       18.28       23.80        5.14 o
  -6   5   7       37.30       41.22        5.44 o
  -5   5   7       10.54        8.11        8.54 o
  -4   5   7       66.64       75.52        6.88 o
  -3   5   7       71.25       72.06        6.46 o
  -2   5   7       92.10       75.37        6.15 o
  -1   5   7       80.85       69.76       10.63 o
   0   5   7       26.73        9.05        4.93 o
   1   5   7       50.03       55.76        6.83 o
   2   5   7       58.54       54.62        7.26 o
   3   5   7       51.22       48.62        6.94 o
   4   5   7       76.61       83.30        6.10 o
   5   5   7        3.15        0.97        8.68 o
   6   5   7       42.19       36.39        6.40 o
   7   5   7       39.30       48.45        6.13 o
   8   5   7      131.33      132.77        7.37 o
   9   5   7        1.81        0.15        3.20 o
  10   5   7        1.64        0.48        7.24 o
  11   5   7       13.46       19.44        5.93 o
  12   5   7        1.47        0.19        6.93 o
  13   5   7       14.76       17.77        8.68 o
  14   5   7       22.67        9.28        6.76 o
  15   5   7       11.16       11.81        7.11 o
  16   5   7       73.73       80.68       19.75 o
  17   5   7        7.98        8.02       16.76 o
 -10   6   7       24.81       23.09        7.62 o
  -9   6   7        2.34        1.75        4.39 o
  -8   6   7        2.48        5.15        9.83 o
  -7   6   7       62.60       67.02        7.59 o
  -6   6   7       21.90       10.85        8.65 o
  -5   6   7        0.85        0.03        6.95 o
  -4   6   7       81.81       69.08        9.42 o
  -3   6   7        0.20        0.08        2.28 o
  -2   6   7        9.44       10.55       12.31 o
  -1   6   7       38.25       16.74        8.43 o
   0   6   7        8.31        0.36       11.09 o
   1   6   7       47.50       39.92        9.19 o
   2   6   7       22.26       22.24        7.99 o
   3   6   7       24.89       23.79        8.90 o
   4   6   7       81.35       77.34       11.63 o
   5   6   7        9.25        0.66        5.98 o
   6   6   7       38.31       14.88        8.17 o
   7   6   7       52.41       48.88        7.82 o
   8   6   7        8.59        3.52        9.54 o
   9   6   7       15.16        2.23       43.90 o
 -27   0   8        5.02        0.03      122.17 o
 -26   0   8        3.29        5.93      231.77 o
 -25   0   8       30.43       27.88        8.37 o
 -24   0   8       26.84       13.08       10.15 o
 -23   0   8      700.03      716.63       27.69 o
 -22   0   8       24.21       24.45        6.55 o
 -21   0   8      105.96      106.41        7.86 o
 -20   0   8       63.79       46.68        7.40 o
 -19   0   8      418.69      447.31       46.54 o
 -18   0   8       44.95       47.42        6.47 o
 -17   0   8      105.08      113.88        5.66 o
 -16   0   8        7.04        3.68        4.39 o
 -15   0   8       36.34       30.16        3.84 o
 -14   0   8        8.88        7.46        4.85 o
 -13   0   8      128.40      131.22        6.60 o
 -12   0   8        5.85        6.50        5.66 o
 -11   0   8       20.08       13.59        5.93 o
 -10   0   8      191.25      178.56       12.17 o
  -9   0   8      387.21      378.97       10.24 o
  -8   0   8       80.18       82.13        8.64 o
  -7   0   8     5056.47     4969.70      105.01 o
  -6   0   8     1169.95     1165.93       18.65 o
  -5   0   8     2322.40     2355.66       36.73 o
  -4   0   8        1.97        1.67        3.10 o
  -3   0   8      158.08      172.43        4.78 o
  -2   0   8        8.74        5.59        2.93 o
  -1   0   8     3373.86     3251.27       81.66 o
   0   0   8      789.29      760.21       12.89 o
   1   0   8     4756.23     4568.82       58.78 o
   2   0   8       17.94       13.19        3.03 o
   3   0   8       59.73       75.65        4.19 o
   4   0   8       35.87       50.31        3.29 o
   5   0   8     4679.19     4753.20       66.56 o
   6   0   8     1773.49     1793.94       23.17 o
   7   0   8     8926.75     8680.72      159.23 o
   8   0   8      380.89      345.93        9.08 o
   9   0   8       34.24       38.74        2.55 o
  10   0   8        7.68        8.61        2.08 o
  11   0   8       71.13       66.99        4.84 o
  12   0   8       49.65       43.66        4.96 o
  13   0   8        0.05        0.10        1.46 o
  14   0   8        3.04        1.31        5.38 o
  15   0   8      424.52      407.55       16.13 o
  16   0   8        3.39        1.64        5.18 o
  17   0   8        8.46       14.14        8.47 o
  18   0   8       26.52       30.37        7.28 o
  19   0   8      566.30      538.07       21.51 o
  20   0   8       90.72       82.06       13.96 o
  21   0   8      343.05      347.70       31.85 o
  22   0   8       20.01        3.04        5.36 o
  23   0   8      812.75      858.46       60.42 o
  24   0   8       36.59        8.24       12.80 o
  25   0   8       18.59        7.49        6.46 o
  26   0   8       16.55        1.70        6.61 o
 -27   1   8        2.61        5.73        4.88 o
 -26   1   8       35.40       33.19        6.20 o
 -25   1   8       32.34       33.98        8.82 o
 -24   1   8       36.52       32.66        7.26 o
 -23   1   8      180.97      196.23        8.00 o
 -22   1   8      153.68      142.30        9.16 o
 -21   1   8       91.91      108.34        7.26 o
 -20   1   8       45.63       44.48        4.80 o
 -19   1   8      227.26      237.41        7.13 o
 -18   1   8        1.43        0.26       11.11 o
 -17   1   8      152.69      156.61       10.08 o
 -16   1   8       46.59       47.34        4.69 o
 -15   1   8        0.87        0.47        0.45 o
 -14   1   8       29.09       33.77        4.29 o
 -13   1   8      571.71      571.94       17.75 o
 -12   1   8       39.35       51.87        4.81 o
 -11   1   8        1.77        2.47        1.01 o
 -10   1   8      115.42      120.15        6.36 o
  -9   1   8      444.92      436.33       12.38 o
  -8   1   8        6.85        3.68        3.22 o
  -7   1   8       70.46       59.36        3.38 o
  -6   1   8        2.13        3.36        1.69 o
  -5   1   8        1.46        1.23        3.66 o
  -4   1   8      116.92      129.75        3.84 o
  -3   1   8      469.58      423.82       11.74 o
  -2   1   8        0.04        0.06        0.92 o
  -1   1   8       42.69       48.14        4.05 o
   0   1   8       12.98       10.84        2.65 o
   1   1   8       73.46       76.06        2.90 o
   2   1   8       35.18       35.19        2.70 o
   3   1   8      240.28      232.82        6.19 o
   4   1   8       39.80       37.74        2.29 o
   5   1   8        6.37        7.08       21.79 o
   6   1   8       16.10       20.51        3.07 o
   7   1   8      521.46      533.96        7.75 o
   8   1   8       12.84        8.14        2.24 o
   9   1   8     1718.79     1731.72       23.17 o
  10   1   8      129.30      152.56        5.65 o
  11   1   8      183.04      210.32        5.60 o
  12   1   8       63.25       78.22        4.73 o
  13   1   8     1232.94     1236.96       20.57 o
  14   1   8       74.39       90.93        4.02 o
  15   1   8       59.21       54.93        3.50 o
  16   1   8        2.50        2.47        2.92 o
  17   1   8      241.52      263.60        7.36 o
  18   1   8       16.12        7.44        3.89 o
  19   1   8       92.14      102.48       11.49 o
  20   1   8       62.02       50.27        6.96 o
  21   1   8      223.94      235.22       14.82 o
  22   1   8       59.64       65.96        5.29 o
  23   1   8      331.27      315.62       10.92 o
  24   1   8       16.16       10.88        3.98 o
  25   1   8       33.41       26.41        7.20 o
  26   1   8       25.05       19.55        5.13 o
 -26   2   8       -2.71        1.34       11.04 o
 -25   2   8       23.31       24.46        6.08 o
 -24   2   8       17.69        0.73        6.07 o
 -23   2   8       -5.55        1.00       58.37 o
 -22   2   8        4.10        2.69       25.33 o
 -21   2   8       12.11        1.65        4.04 o
 -20   2   8       57.18       58.57        6.02 o
 -19   2   8      143.15      162.60        9.67 o
 -18   2   8       11.25        1.11      240.20 o
 -17   2   8      294.95      302.13       12.55 o
 -16   2   8      551.65      605.76       14.00 o
 -15   2   8      997.16      977.50       22.32 o
 -14   2   8        1.05        1.23        1.81 o
 -13   2   8       57.41       84.77        5.02 o
 -12   2   8       89.78      102.85        4.80 o
 -11   2   8       57.25       61.17        6.31 o
 -10   2   8      118.24      129.90        5.26 o
  -9   2   8       16.03       12.42        3.97 o
  -8   2   8        5.35        0.34        9.62 o
  -7   2   8      101.77       96.68        6.35 o
  -6   2   8        0.56        0.18        1.00 o
  -5   2   8      139.52      134.49        3.90 o
  -4   2   8       23.57       26.80        3.20 o
  -3   2   8      767.22      739.35       18.19 o
  -2   2   8       25.15       32.15        4.19 o
  -1   2   8      132.07      123.39        4.25 o
   0   2   8       29.41       37.87        3.13 o
   1   2   8       94.97       78.43        3.41 o
   2   2   8       21.86       29.20        3.58 o
   3   2   8     1299.30     1286.79       19.28 o
   4   2   8       14.37       14.78        3.01 o
   5   2   8        0.00        0.00        0.51 o
   6   2   8        5.43       10.57       13.39 o
   7   2   8       13.94       12.32        2.18 o
   8   2   8        4.33        0.45        2.01 o
   9   2   8       12.87        7.58        2.94 o
  10   2   8       61.56       64.12        4.06 o
  11   2   8       47.81       51.76        3.85 o
  12   2   8      227.79      242.20        5.18 o
  13   2   8       16.99       22.70        3.35 o
  14   2   8       26.59       25.48        3.89 o
  15   2   8     1426.33     1432.94       29.77 o
  16   2   8      283.43      314.20        7.79 o
  17   2   8      491.06      512.30       10.65 o
  18   2   8        8.59        1.01        5.75 o
  19   2   8       59.07       70.43        5.61 o
  20   2   8       52.38       49.01        6.10 o
  21   2   8       10.34        6.89        4.54 o
  22   2   8        2.64        0.32        5.22 o
  23   2   8        8.90        0.72        6.42 o
  24   2   8        9.75        0.72       13.54 o
  25   2   8       50.84       46.26        8.06 o
 -23   3   8       38.60       41.04       29.22 o
 -22   3   8      121.06      111.22       12.77 o
 -21   3   8       90.93       55.62       11.17 o
 -20   3   8       17.16        7.83        9.60 o
 -19   3   8      168.56      160.67        8.72 o
 -18   3   8       34.33       32.97        5.88 o
 -17   3   8       25.59       16.14        5.49 o
 -16   3   8      126.56      148.11       13.18 o
 -15   3   8        8.95        7.84        4.90 o
 -14   3   8        4.99        2.21        3.43 o
 -13   3   8        2.11        0.42       11.79 o
 -12   3   8      132.90      144.79       10.68 o
 -11   3   8       12.40        8.18        3.52 o
 -10   3   8       11.11        8.60        3.05 o
  -9   3   8        5.80        6.57        2.57 o
  -8   3   8        1.89        1.43        1.44 o
  -7   3   8        7.48        1.96        3.19 o
  -6   3   8        9.73        5.04        4.15 o
  -5   3   8       42.12       41.43        6.17 o
  -4   3   8        3.38        2.94        7.20 o
  -3   3   8        2.09        0.71        2.63 o
  -2   3   8        8.10        5.57        8.61 o
  -1   3   8        9.12        6.28        4.42 o
   0   3   8        0.93        0.28        2.89 o
   1   3   8        5.05        9.92      116.80 o
   2   3   8       16.72       17.21        4.62 o
   3   3   8        2.33        0.85        4.88 o
   4   3   8       -0.01        0.01        8.50 o
   5   3   8       33.17       28.19        3.52 o
   6   3   8       -0.47        1.18       11.20 o
   7   3   8        2.69        0.11        2.64 o
   8   3   8       23.13       32.16       27.33 o
   9   3   8       16.53       26.28        3.75 o
  10   3   8       44.85       42.10        4.15 o
  11   3   8        9.75       21.03        4.11 o
  12   3   8       68.76       78.98        4.55 o
  13   3   8       -0.18        0.13        9.70 o
  14   3   8       31.03       23.56        6.17 o
  15   3   8       16.80       14.80        4.66 o
  16   3   8      254.48      276.86        7.28 o
  17   3   8       11.12       11.36        7.24 o
  18   3   8       51.56       53.43        5.41 o
  19   3   8      198.83      195.82        7.08 o
  20   3   8        6.54        1.49        3.49 o
  21   3   8       75.47       75.44        7.49 o
  22   3   8       86.86      116.28        7.13 o
  23   3   8       52.30       58.87        7.32 o
  24   3   8       17.54        0.46        5.28 o
 -21   4   8       60.14       63.64       28.85 o
 -20   4   8       12.19       11.43        6.96 o
 -19   4   8      272.76      272.00       16.45 o
 -18   4   8       16.28       16.51        4.53 o
 -17   4   8       10.05        0.88        5.75 o
 -16   4   8        7.29        4.38        6.19 o
 -15   4   8       52.43       59.58        8.11 o
 -14   4   8       32.99       28.94        7.06 o
 -13   4   8      304.88      317.18       11.06 o
 -12   4   8        2.18        0.36        5.48 o
 -11   4   8      104.26      123.24        8.18 o
 -10   4   8      149.51      169.54        6.46 o
  -9   4   8       38.57       51.00        5.30 o
  -8   4   8       12.03       14.73        4.30 o
  -7   4   8       18.46       21.02        8.24 o
  -6   4   8      134.17      144.29        5.99 o
  -5   4   8        5.25        1.25        3.78 o
  -4   4   8       14.40       16.46        4.40 o
  -3   4   8       85.47       88.25        7.35 o
  -2   4   8        7.39        2.75        8.70 o
  -1   4   8       11.17       15.51        9.93 o
   0   4   8       94.28       78.89        9.48 o
   1   4   8       15.61       13.33       68.91 o
   2   4   8       25.66       30.00        4.58 o
   3   4   8      121.03      120.17        7.01 o
   4   4   8       60.26       65.53        5.03 o
   5   4   8        4.42        5.32        5.72 o
   6   4   8       34.96       46.35        6.45 o
   7   4   8        7.25        7.31        4.34 o
   8   4   8        0.05        0.21        5.50 o
   9   4   8       50.25       53.20        5.41 o
  10   4   8      214.82      212.54        7.57 o
  11   4   8       68.04       87.07        6.50 o
  12   4   8       18.87        8.45        5.69 o
  13   4   8      285.78      282.73        8.86 o
  14   4   8       36.46       40.45        5.68 o
  15   4   8       48.19       65.49        5.62 o
  16   4   8        8.70        2.62        6.88 o
  17   4   8       12.86        3.10        5.22 o
  18   4   8       41.66       46.16        6.18 o
  19   4   8      191.74      194.02       10.31 o
  20   4   8        1.67        1.18        1.87 o
  21   4   8       60.22       58.20       17.64 o
 -17   5   8        7.01       23.29       57.35 o
 -16   5   8       56.04       46.92       15.54 o
 -15   5   8       93.25       82.91        8.09 o
 -14   5   8       10.26        0.01       23.58 o
 -13   5   8        0.15        0.02        1.27 o
 -12   5   8       20.32        8.51        6.69 o
 -11   5   8       33.56        9.93        7.07 o
 -10   5   8       14.72        4.07        8.40 o
  -9   5   8       19.73       15.30        7.79 o
  -8   5   8        3.78        7.10        8.04 o
  -7   5   8       16.85        8.24        4.80 o
  -6   5   8        1.27        1.79        7.19 o
  -5   5   8        5.39        2.90       35.64 o
  -4   5   8       20.53       18.86        5.45 o
  -3   5   8       57.89       54.58        8.06 o
  -2   5   8       34.39       37.92        7.99 o
  -1   5   8       26.92       23.95        5.36 o
   0   5   8       13.73        2.53        5.50 o
   1   5   8        2.18        2.88        9.26 o
   2   5   8       15.50       18.31        5.67 o
   3   5   8       47.78       41.92        9.71 o
   4   5   8       60.67       42.29        8.10 o
   5   5   8       13.30        6.49        9.95 o
   6   5   8        6.25        6.84       12.32 o
   7   5   8        0.07        0.01        1.58 o
   8   5   8        6.70        9.05        3.74 o
   9   5   8        1.38        0.48        5.53 o
  10   5   8       18.75       12.99        6.78 o
  11   5   8        0.28        0.84        4.60 o
  12   5   8       10.45        9.46       12.39 o
  13   5   8       24.63       16.74        7.40 o
  14   5   8       -0.81        0.07       13.40 o
  15   5   8       46.92       37.80        5.64 o
  16   5   8       31.22       24.89        7.99 o
  17   5   8       30.48       37.93        6.58 o
  -9   6   8       85.03       93.67       16.87 o
  -8   6   8       -4.47        1.74       17.17 o
  -7   6   8       22.01       16.65        6.04 o
  -6   6   8       11.03        1.22        4.88 o
  -5   6   8       10.12        1.62        5.29 o
  -4   6   8        4.69        0.40        2.47 o
  -3   6   8       43.33       45.62       22.82 o
  -2   6   8        2.18        0.27        6.11 o
  -1   6   8       18.06       12.03       13.38 o
   0   6   8       15.46        0.09       16.97 o
   1   6   8       48.82       23.82       12.94 o
   2   6   8       -0.69        2.72       36.20 o
   3   6   8       33.90       27.92        7.26 o
   4   6   8       28.13        4.05        7.56 o
   5   6   8       10.64       12.15        8.73 o
   6   6   8        7.47        0.08        7.60 o
   7   6   8       74.55       62.41       62.27 o
 -26   1   9       22.83       24.80       13.35 o
 -25   1   9        7.11        0.81        5.04 o
 -24   1   9        1.02        3.15        5.79 o
 -23   1   9       21.88        9.26        8.94 o
 -22   1   9       68.85       63.44        6.91 o
 -21   1   9       15.90       12.61        6.96 o
 -20   1   9      242.65      246.94       14.12 o
 -19   1   9       35.69       29.23        4.61 o
 -18   1   9       73.49       88.62        5.29 o
 -17   1   9       15.74       13.30        5.08 o
 -16   1   9      191.55      201.64       14.19 o
 -15   1   9        2.75        1.12        3.01 o
 -14   1   9       91.03      101.32        6.47 o
 -13   1   9      113.13      132.47        8.41 o
 -12   1   9       16.76       12.43        3.43 o
 -11   1   9      259.97      271.62        7.66 o
 -10   1   9      276.39      245.71        6.23 o
  -9   1   9      401.19      417.78       11.05 o
  -8   1   9      183.08      174.69        6.83 o
  -7   1   9      167.75      175.28        6.89 o
  -6   1   9     1521.54     1373.76       19.31 o
  -5   1   9       81.17       88.56        4.94 o
  -4   1   9      439.96      385.32        7.80 o
  -3   1   9     1019.93     1024.24       22.41 o
  -2   1   9      527.10      516.12        9.50 o
  -1   1   9       79.80       85.14        3.22 o
   0   1   9       44.89       52.54        2.84 o
   1   1   9       83.66       86.80        3.04 o
   2   1   9      623.84      596.55        8.21 o
   3   1   9     1011.73      984.76       11.92 o
   4   1   9      724.16      642.37        9.29 o
   5   1   9       76.04       84.72        3.03 o
   6   1   9     1336.24     1280.97       18.42 o
   7   1   9      137.43      144.35        4.60 o
   8   1   9      278.43      267.21        5.89 o
   9   1   9      214.05      235.64        4.20 o
  10   1   9      212.60      191.94       10.28 o
  11   1   9       82.11       91.80        4.59 o
  12   1   9       28.22       24.77        3.60 o
  13   1   9       47.75       53.75        4.33 o
  14   1   9       86.07       93.10        6.70 o
  15   1   9       17.75       12.25        3.58 o
  16   1   9      316.46      318.94        7.83 o
  17   1   9        3.90        0.89        2.20 o
  18   1   9       32.32       32.22        4.45 o
  19   1   9       13.63       10.60        6.11 o
  20   1   9      386.68      415.61       13.46 o
  21   1   9        9.87        4.46        4.27 o
  22   1   9       56.18       48.93        5.98 o
  23   1   9       11.52        6.70        7.07 o
  24   1   9       10.04        1.04        8.45 o
  25   1   9        8.26        2.67        6.10 o
  26   1   9       95.36       87.79       12.40 o
 -25   2   9       17.39        2.39        6.29 o
 -24   2   9       47.32       37.17       54.97 o
 -23   2   9       34.10       18.75       14.52 o
 -22   2   9      107.96      117.54        9.69 o
 -21   2   9       35.31       27.65       14.84 o
 -20   2   9      179.65      169.36        9.90 o
 -19   2   9       20.22       14.87        7.66 o
 -18   2   9       96.06      115.88        6.80 o
 -17   2   9       36.77       29.88        5.29 o
 -16   2   9       16.38       14.53        4.47 o
 -15   2   9      312.21      345.29        8.83 o
 -14   2   9       32.02       36.53        6.85 o
 -13   2   9       62.41       56.17        4.86 o
 -12   2   9       57.69       72.14        8.28 o
 -11   2   9        1.18        1.90        4.12 o
 -10   2   9       10.57       17.38        3.79 o
  -9   2   9      106.62      116.28        5.68 o
  -8   2   9      178.95      199.77        7.44 o
  -7   2   9       18.57       15.30        4.31 o
  -6   2   9      652.82      645.36        9.94 o
  -5   2   9        1.69        0.81        1.70 o
  -4   2   9       61.31       53.55        5.46 o
  -3   2   9        0.67        0.25        1.85 o
  -2   2   9      175.97      180.82        5.85 o
  -1   2   9      129.28      130.74        4.47 o
   0   2   9        9.49        9.52        2.94 o
   1   2   9       63.57       68.07        3.72 o
   2   2   9       77.78       81.10        3.66 o
   3   2   9       25.26       20.57        4.00 o
   4   2   9       28.57       24.15        4.29 o
   5   2   9       10.11       12.44       50.02 o
   6   2   9      700.23      664.68       12.44 o
   7   2   9        8.55        5.82        2.46 o
   8   2   9      261.63      275.67        6.54 o
   9   2   9      175.05      197.85        5.81 o
  10   2   9       -0.18        0.47       12.80 o
  11   2   9       10.13        6.95        3.45 o
  12   2   9       60.47       66.45        5.10 o
  13   2   9      114.29      116.61        6.91 o
  14   2   9      123.25      140.49        6.11 o
  15   2   9      183.74      189.26        5.55 o
  16   2   9       12.21        7.78        6.09 o
  17   2   9       14.14       11.02        3.85 o
  18   2   9      236.78      255.55        8.97 o
  19   2   9       37.65       19.10        5.27 o
  20   2   9      488.25      453.94       14.69 o
  21   2   9       16.99        8.78        7.47 o
  22   2   9       73.42       67.42        6.31 o
  23   2   9       11.50        8.79        5.66 o
  24   2   9       15.60        4.00        9.50 o
  25   2   9       -5.17        3.54        6.94 o
 -23   3   9       20.57        6.77        9.79 o
 -22   3   9       55.11       22.03        9.67 o
 -21   3   9       77.06       59.99       31.67 o
 -20   3   9      112.15      112.59        9.20 o
 -19   3   9       50.53       55.22        8.25 o
 -18   3   9        7.47        3.43        7.53 o
 -17   3   9      113.92      128.34        7.41 o
 -16   3   9      665.51      699.89       18.20 o
 -15   3   9       38.25       30.22        5.57 o
 -14   3   9       59.12       56.80        4.96 o
 -13   3   9       15.72        7.15        9.31 o
 -12   3   9     1039.57     1056.82       34.03 o
 -11   3   9       49.45       57.49        8.73 o
 -10   3   9       75.40       81.07        5.40 o
  -9   3   9       61.87       66.65        7.15 o
  -8   3   9        6.64        0.24        8.88 o
  -7   3   9       83.29       85.48       10.46 o
  -6   3   9        4.45        4.57        3.48 o
  -5   3   9       18.99       15.63        6.01 o
  -4   3   9       27.54       21.47        4.30 o
  -3   3   9        7.78        9.04        7.09 o
  -2   3   9      134.99      128.21        8.85 o
  -1   3   9       36.47       37.26        4.17 o
   0   3   9      999.40      996.99       22.84 o
   1   3   9       34.21       37.91        5.88 o
   2   3   9      199.39      200.83        6.86 o
   3   3   9       11.14        9.59        4.75 o
   4   3   9        0.39        0.35        2.31 o
   5   3   9       13.32       13.55        2.92 o
   6   3   9        0.98        0.38        1.64 o
   7   3   9       55.97       65.71        4.11 o
   8   3   9        1.15        0.01        2.01 o
   9   3   9       39.65       42.53        4.70 o
  10   3   9       81.03       82.75        6.26 o
  11   3   9       33.29       32.46        5.02 o
  12   3   9     1640.84     1643.16       39.78 o
  13   3   9       31.31       21.96        4.42 o
  14   3   9      326.18      308.89        9.80 o
  15   3   9       21.65       22.35        4.47 o
  16   3   9      377.68      416.71       15.95 o
  17   3   9       77.34       91.55        5.48 o
  18   3   9       16.79       10.17        4.22 o
  19   3   9       36.75       42.29        4.57 o
  20   3   9      126.78      133.68        7.93 o
  21   3   9        8.00       10.99        6.37 o
  22   3   9       10.16        9.51        7.21 o
  23   3   9        8.17        8.97       36.38 o
 -20   4   9       58.59       63.00       71.84 o
 -19   4   9       51.36       31.56       10.27 o
 -18   4   9      200.54      164.62       12.67 o
 -17   4   9      100.87       93.81       11.06 o
 -16   4   9        0.16        0.54       11.20 o
 -15   4   9       12.04       10.31       12.40 o
 -14   4   9       26.39       22.92        7.72 o
 -13   4   9       18.38        6.22        7.90 o
 -12   4   9      162.11      164.94        9.49 o
 -11   4   9        0.44        0.63        9.60 o
 -10   4   9        2.65        0.99        2.43 o
  -9   4   9       74.53       82.91        5.93 o
  -8   4   9      120.69      126.41        6.52 o
  -7   4   9       89.86       93.53        5.84 o
  -6   4   9      305.92      330.75       12.33 o
  -5   4   9       29.89       23.48        4.34 o
  -4   4   9      173.12      165.88        6.31 o
  -3   4   9       47.79       53.24        5.92 o
  -2   4   9        8.34        0.92       13.83 o
  -1   4   9       43.28       41.61        6.95 o
   0   4   9       -1.42        1.02       15.93 o
   1   4   9       48.95       61.18       11.66 o
   2   4   9        5.73        0.32        7.48 o
   3   4   9       46.05       45.01        6.01 o
   4   4   9      192.08      189.06       14.50 o
   5   4   9       25.56       25.43        6.00 o
   6   4   9      471.07      478.18       12.91 o
   7   4   9       80.53       74.31        8.61 o
   8   4   9      337.15      322.36       18.59 o
   9   4   9      101.72       94.07        5.82 o
  10   4   9       64.93       79.78        8.99 o
  11   4   9       15.80        4.07        4.66 o
  12   4   9       34.51       34.99        5.41 o
  13   4   9        0.01        0.00        5.61 o
  14   4   9        2.90        4.12        4.86 o
  15   4   9       18.70       12.22        6.69 o
  16   4   9       18.01       18.53        6.49 o
  17   4   9       50.17       51.41        6.56 o
  18   4   9      167.88      148.34        9.90 o
  19   4   9       30.94       35.10        5.81 o
  20   4   9      112.89      113.44        8.34 o
 -16   5   9       32.21       34.67       11.07 o
 -15   5   9       27.09       17.69       14.31 o
 -14   5   9      154.90      137.88       10.22 o
 -13   5   9      133.72      150.22       13.21 o
 -12   5   9       25.64       16.73        6.16 o
 -11   5   9       27.50       15.29       12.62 o
 -10   5   9        3.41        1.09        4.41 o
  -9   5   9       24.95       23.89        7.37 o
  -8   5   9       92.04       96.83        8.09 o
  -7   5   9       59.07       70.63        7.15 o
  -6   5   9      122.06      132.94        6.89 o
  -5   5   9        1.93        5.48        8.27 o
  -4   5   9       34.72       35.85        4.77 o
  -3   5   9       10.34       10.27        6.37 o
  -2   5   9      150.95      157.84       11.85 o
  -1   5   9       -1.80        0.56       11.94 o
   0   5   9      107.78       99.13        9.01 o
   1   5   9       -1.60        0.13       13.85 o
   2   5   9      231.22      232.98       10.70 o
   3   5   9       18.93       22.05        7.02 o
   4   5   9      113.50      119.41        8.85 o
   5   5   9        8.51        1.59        5.09 o
   6   5   9       24.09       36.84        5.48 o
   7   5   9       94.68      119.47       11.42 o
   8   5   9       43.75       46.13        6.74 o
   9   5   9       21.79        7.50        9.18 o
  10   5   9        3.23        5.33        8.60 o
  11   5   9       10.21       12.72        4.69 o
  12   5   9       12.62        6.96        7.72 o
  13   5   9      105.19      121.06       12.55 o
  14   5   9      162.17      141.74       12.91 o
  15   5   9       22.14       29.43        5.90 o
  16   5   9      118.64       90.44       14.00 o
  -8   6   9       23.14       13.08        6.63 o
  -7   6   9        5.04        4.89       59.86 o
  -6   6   9       53.34       39.78        7.11 o
  -5   6   9       42.68       28.08       13.60 o
  -4   6   9       89.36       82.98       13.08 o
  -3   6   9       23.83       18.47        7.12 o
  -2   6   9       26.45       29.97        6.40 o
  -1   6   9        4.35        8.84       39.79 o
   0   6   9        7.50        4.02       55.07 o
   1   6   9        1.15        0.44        6.04 o
   2   6   9       13.16        8.67        9.33 o
   3   6   9       15.08        8.34       11.54 o
   4   6   9       58.79       71.90        9.59 o
   5   6   9       26.39       34.01        8.70 o
 -26   0  10       28.28       26.05       42.16 o
 -25   0  10       99.93      113.04       43.01 o
 -24   0  10        1.90        0.39        3.18 o
 -23   0  10       40.86       37.92        7.14 o
 -22   0  10       23.23       15.02        7.48 o
 -21   0  10      420.45      411.24       15.98 o
 -20   0  10       18.05        8.50        5.71 o
 -19   0  10      358.15      389.36       11.45 o
 -18   0  10        8.74        0.07        6.63 o
 -17   0  10      802.04      820.16       19.36 o
 -16   0  10        4.25        8.01        4.75 o
 -15   0  10       12.07       11.09       10.37 o
 -14   0  10      225.30      246.16        8.51 o
 -13   0  10      985.54     1012.86       24.16 o
 -12   0  10       54.09       48.39        7.19 o
 -11   0  10     2495.71     2453.88       64.11 o
 -10   0  10       23.61       23.08        4.06 o
  -9   0  10     2306.34     2277.68       57.71 o
  -8   0  10       74.82       77.12        6.10 o
  -7   0  10      354.85      335.72       15.40 o
  -6   0  10       26.20       23.57        4.40 o
  -5   0  10      882.30      783.09       20.61 o
  -4   0  10        0.19        0.07       30.47 o
  -3   0  10      864.24      882.64       17.93 o
  -2   0  10        5.43        9.70        5.53 o
  -1   0  10       16.73       17.57        4.35 o
   0   0  10      176.08      179.17        5.69 o
   1   0  10       34.47       34.09        3.79 o
   2   0  10       26.82       25.78        5.00 o
   3   0  10      825.24      780.44       17.23 o
   4   0  10       17.46       25.23        4.30 o
   5   0  10     1435.83     1329.02       22.37 o
   6   0  10       11.29        9.37        3.00 o
   7   0  10        1.75        1.82        0.79 o
   8   0  10        0.09        0.06        0.38 o
   9   0  10     1131.11     1197.92       17.51 o
  10   0  10      170.57      157.12        4.66 o
  11   0  10     1493.94     1513.84       26.66 o
  12   0  10        1.79        1.65        1.25 o
  13   0  10      448.77      478.57       10.15 o
  14   0  10       92.20       99.95        4.60 o
  15   0  10       55.83       56.16        4.55 o
  16   0  10        9.34       13.96        6.78 o
  17   0  10      460.48      489.69       20.18 o
  18   0  10        9.31        0.23        8.15 o
  19   0  10      438.90      464.85       32.12 o
  20   0  10       34.92       25.21       11.09 o
  21   0  10      257.91      287.18       13.82 o
  22   0  10        5.02        0.66       14.69 o
  23   0  10       84.72       85.79       22.25 o
  24   0  10        2.64       15.24       10.48 o
  25   0  10       21.80       22.79        6.65 o
 -26   1  10       12.81        7.70        6.54 o
 -25   1  10       75.39       84.02       10.16 o
 -24   1  10        6.65        1.10       15.66 o
 -23   1  10      171.27      193.72        8.03 o
 -22   1  10        4.70        0.72        4.07 o
 -21   1  10      258.01      279.61        9.50 o
 -20   1  10       53.51       40.72        6.13 o
 -19   1  10      170.51      158.34        6.45 o
 -18   1  10       39.42       33.53        4.80 o
 -17   1  10       52.04       48.35        4.64 o
 -16   1  10        3.42        1.00       10.92 o
 -15   1  10     1022.43     1024.21       19.92 o
 -14   1  10        0.72        0.20        0.49 o
 -13   1  10        1.58        0.73        1.22 o
 -12   1  10       10.12        5.87        4.19 o
 -11   1  10     1039.30     1079.62       21.95 o
 -10   1  10        6.29        5.39        7.05 o
  -9   1  10        0.73        0.52        0.70 o
  -8   1  10       32.60       34.54        4.50 o
  -7   1  10      324.44      339.57        6.64 o
  -6   1  10      115.55      106.07        6.73 o
  -5   1  10      467.95      467.71        6.93 o
  -4   1  10       38.98       46.48        4.79 o
  -3   1  10      434.11      440.07       10.64 o
  -2   1  10       21.54       23.81        2.94 o
  -1   1  10     1262.73     1262.12       16.06 o
   0   1  10        7.46        7.45        4.27 o
   1   1  10      497.64      485.43        8.53 o
   2   1  10       93.87      104.47        5.23 o
   3   1  10      124.02      119.63        3.61 o
   4   1  10        1.64        1.22        1.30 o
   5   1  10      223.20      206.44        4.82 o
   6   1  10       21.22       19.32        2.20 o
   7   1  10      135.87      142.64        4.97 o
   8   1  10       13.52       13.23        4.22 o
   9   1  10       23.07       23.86        3.60 o
  10   1  10       16.85       13.76        3.52 o
  11   1  10     1079.38     1032.96       22.79 o
  12   1  10        2.76        0.31        2.03 o
  13   1  10       44.57       35.67        4.89 o
  14   1  10       23.56       19.52        5.40 o
  15   1  10      762.89      821.50       14.98 o
  16   1  10       44.17       33.40        4.19 o
  17   1  10       50.57       50.33        4.94 o
  18   1  10        0.85        0.21        0.76 o
  19   1  10       20.55       23.85        4.61 o
  20   1  10       16.22        8.30        3.93 o
  21   1  10      184.80      215.53        8.87 o
  22   1  10       15.72        2.12        4.91 o
  23   1  10      290.22      298.81       12.16 o
  24   1  10        6.04        1.47        4.71 o
  25   1  10       65.27       65.73        7.29 o
 -25   2  10       21.41        3.68       32.49 o
 -24   2  10        0.23        0.00        2.48 o
 -23   2  10        0.32        0.02        0.82 o
 -22   2  10        5.12        0.03        2.52 o
 -21   2  10      346.69      320.61       17.62 o
 -20   2  10       11.56        1.46        7.68 o
 -19   2  10       24.05        3.43        7.60 o
 -18   2  10       18.28       17.07        6.98 o
 -17   2  10      379.18      412.45       22.94 o
 -16   2  10        4.44        1.29        2.81 o
 -15   2  10      556.07      602.54       14.50 o
 -14   2  10        8.43        0.46        8.22 o
 -13   2  10       10.86       12.86        5.16 o
 -12   2  10       44.48       50.30        4.77 o
 -11   2  10      150.82      147.19       11.08 o
 -10   2  10        2.03        2.26       10.83 o
  -9   2  10      236.65      244.91       13.75 o
  -8   2  10       11.10       12.46        3.36 o
  -7   2  10       96.56      109.16        3.80 o
  -6   2  10        2.84        1.14        2.44 o
  -5   2  10      686.56      680.08       10.75 o
  -4   2  10        9.43        6.85        6.70 o
  -3   2  10      136.36      127.73        5.22 o
  -2   2  10       -3.84        2.49        7.45 o
  -1   2  10       94.04      101.15        6.42 o
   0   2  10       52.58       67.06        3.60 o
   1   2  10      100.83      109.53        4.57 o
   2   2  10        4.78        8.02        2.85 o
   3   2  10      122.24      125.70        4.45 o
   4   2  10        0.01        0.02        8.00 o
   5   2  10      705.65      745.77       14.19 o
   6   2  10       19.48       17.17        3.69 o
   7   2  10       47.49       52.30        5.40 o
   8   2  10       25.35       30.64        3.32 o
   9   2  10      284.97      311.75        9.01 o
  10   2  10       17.26       13.91        3.57 o
  11   2  10      110.00      124.97        8.36 o
  12   2  10        2.63        5.06        4.53 o
  13   2  10        4.96        1.80        3.27 o
  14   2  10        2.42        0.07        6.99 o
  15   2  10      636.64      683.59       17.26 o
  16   2  10       17.76        9.55        5.86 o
  17   2  10      652.57      684.05       15.68 o
  18   2  10       10.63        5.26        3.59 o
  19   2  10       10.33        1.63        4.94 o
  20   2  10        4.71        0.08        3.70 o
  21   2  10      206.88      188.54       10.62 o
  22   2  10        2.83        0.70        4.49 o
  23   2  10       12.20        8.65        4.80 o
  24   2  10        8.07        0.04        5.70 o
  25   2  10       35.95       18.57        8.31 o
 -22   3  10       33.79        0.99        8.58 o
 -21   3  10       58.93       56.33        8.55 o
 -20   3  10       25.13       29.25        7.11 o
 -19   3  10        7.68        2.82        7.61 o
 -18   3  10       75.28       67.36        8.63 o
 -17   3  10        8.33        7.96        9.15 o
 -16   3  10       18.00        3.58       11.06 o
 -15   3  10        0.34        0.03        1.26 o
 -14   3  10       53.81       67.89        6.85 o
 -13   3  10      136.91      156.61        8.00 o
 -12   3  10      156.24      176.62       12.89 o
 -11   3  10      222.80      224.92       18.92 o
 -10   3  10        0.00        0.00        0.88 o
  -9   3  10       49.06       49.26        4.94 o
  -8   3  10       17.41       24.68        8.05 o
  -7   3  10        0.04        0.04       17.01 o
  -6   3  10       52.80       67.32        5.21 o
  -5   3  10        6.38        8.96        5.66 o
  -4   3  10       19.57       22.21        3.85 o
  -3   3  10        3.30        2.55        7.62 o
  -2   3  10       14.52       16.71        4.39 o
  -1   3  10       -0.73        0.51        6.39 o
   0   3  10        6.10        1.86       11.56 o
   1   3  10        7.42        4.74        2.19 o
   2   3  10        2.62        0.91        1.65 o
   3   3  10       37.98       32.41        4.68 o
   4   3  10       70.64       72.16        4.92 o
   5   3  10       34.81       35.09        4.24 o
   6   3  10       35.82       44.82        4.72 o
   7   3  10       17.39       13.69        3.10 o
   8   3  10       45.91       48.65        4.38 o
   9   3  10       82.63       84.14        4.46 o
  10   3  10       19.50       17.87        4.20 o
  11   3  10      310.58      324.41        7.99 o
  12   3  10       92.90      100.86        8.22 o
  13   3  10      307.64      292.77       15.93 o
  14   3  10      148.06      159.38        6.94 o
  15   3  10        5.94        7.32        7.10 o
  16   3  10        0.65        0.79        8.80 o
  17   3  10        5.99        0.80        2.47 o
  18   3  10       22.06       24.21        5.67 o
  19   3  10       15.99       13.15      262.05 o
  20   3  10       84.11       94.28       10.32 o
  21   3  10       56.58       53.37        9.07 o
  22   3  10        9.24        0.25        6.48 o
  23   3  10       83.04       72.42        8.88 o
 -20   4  10       98.87      109.01       56.14 o
 -19   4  10       75.17       85.21       11.14 o
 -18   4  10      126.94      136.13       11.14 o
 -17   4  10       26.21       13.44       11.97 o
 -16   4  10        4.27        6.42       12.07 o
 -15   4  10       35.17       39.64        6.46 o
 -14   4  10       86.74       93.80        8.80 o
 -13   4  10       49.08       30.37       10.48 o
 -12   4  10       28.46       18.79        7.66 o
 -11   4  10      131.87      147.53        7.34 o
 -10   4  10       15.93        4.66        5.10 o
  -9   4  10       67.79       76.30        5.62 o
  -8   4  10       11.26        3.78        4.20 o
  -7   4  10      483.29      503.76       13.67 o
  -6   4  10        1.63        0.21        3.29 o
  -5   4  10        2.37        1.86        4.09 o
  -4   4  10        5.44        0.81        3.30 o
  -3   4  10        2.84        0.01        3.60 o
  -2   4  10       10.37        8.71        4.21 o
  -1   4  10        3.05        5.70        6.85 o
   0   4  10       12.49        3.80        3.79 o
   1   4  10        9.51        2.17        9.05 o
   2   4  10       11.49       11.00        5.84 o
   3   4  10        7.13        0.16        4.78 o
   4   4  10        4.51        0.88        7.04 o
   5   4  10        6.42        5.30        6.18 o
   6   4  10       26.17       12.29        5.99 o
   7   4  10      447.79      491.49       14.67 o
   8   4  10        7.15        3.25        9.21 o
   9   4  10      158.37      172.62        6.83 o
  10   4  10        0.59        0.04        1.52 o
  11   4  10       89.90       94.22        6.45 o
  12   4  10       77.83       84.07        9.48 o
  13   4  10        4.03        6.39       12.02 o
  14   4  10       41.52       38.19        5.31 o
  15   4  10       70.45       61.46        6.28 o
  16   4  10        3.77        3.13       13.25 o
  17   4  10        7.75        4.65        4.86 o
  18   4  10      150.71      146.81        8.18 o
  19   4  10      145.07      120.73       13.28 o
  20   4  10      115.86      115.52       54.09 o
 -15   5  10       83.86       84.63       53.60 o
 -14   5  10       10.69        2.40       10.37 o
 -13   5  10       53.40       32.12       12.97 o
 -12   5  10       20.53       10.89        5.99 o
 -11   5  10        4.86        0.04        3.41 o
 -10   5  10       16.40       23.18        5.13 o
  -9   5  10        5.29       10.48        4.29 o
  -8   5  10      107.27      114.16        7.13 o
  -7   5  10       15.49       13.54        4.50 o
  -6   5  10       10.53        1.45        9.60 o
  -5   5  10        0.02        0.02        4.40 o
  -4   5  10       45.12       48.45        9.23 o
  -3   5  10       31.63       35.08        5.79 o
  -2   5  10      109.83      109.35        8.60 o
  -1   5  10       95.84      106.49        8.52 o
   0   5  10       -0.25        2.83       32.30 o
   1   5  10      126.72      133.51       14.65 o
   2   5  10       57.67       69.21       12.90 o
   3   5  10       70.03       81.39        8.89 o
   4   5  10       71.41       74.16        7.82 o
   5   5  10       11.01        5.32       10.00 o
   6   5  10       16.78       11.45        5.16 o
   7   5  10       36.75       27.82        9.54 o
   8   5  10       79.13       78.89        9.83 o
   9   5  10       17.87       13.79        6.53 o
  10   5  10       22.30       31.12        9.12 o
  11   5  10        6.51        0.62        7.37 o
  12   5  10        3.79        3.51        8.09 o
  13   5  10       20.81       14.57       11.90 o
  14   5  10       20.26       11.11        6.72 o
  15   5  10      147.56      137.09       10.15 o
  -6   6  10       25.64       17.22        9.30 o
  -5   6  10       26.12       34.54        6.04 o
  -4   6  10        0.94        0.08        2.55 o
  -3   6  10        5.49        2.84       23.47 o
  -2   6  10        8.48        2.02        7.40 o
  -1   6  10       25.32       16.94        8.05 o
   0   6  10        0.24        9.47        8.30 o
   1   6  10       18.40        9.63       26.58 o
   2   6  10      -12.60        3.57       32.87 o
   3   6  10        1.66        0.07       21.69 o
   4   6  10       -9.55        1.66       50.27 o
 -25   1  11       12.95        4.42        6.70 o
 -24   1  11       21.13       18.13        7.20 o
 -23   1  11        8.59        0.02        8.10 o
 -22   1  11      126.72      121.49        7.90 o
 -21   1  11       30.62       23.54        5.60 o
 -20   1  11        3.45        0.80        6.60 o
 -19   1  11        7.56        3.86        9.10 o
 -18   1  11       67.47       71.45        5.20 o
 -17   1  11       10.98        0.25        5.00 o
 -16   1  11       34.36       28.13        4.10 o
 -15   1  11       37.52       39.35        4.10 o
 -14   1  11      701.69      678.72       14.20 o
 -13   1  11       68.91       65.42        4.10 o
 -12   1  11      141.23      128.95        4.50 o
 -11   1  11       43.58       48.15        4.30 o
 -10   1  11       -1.58        0.78        9.40 o
  -9   1  11       66.46       58.71        3.90 o
  -8   1  11      798.64      710.25       11.80 o
  -7   1  11      137.54      139.56        4.70 o
  -6   1  11       19.42       23.76        3.00 o
  -5   1  11      228.72      214.63       10.90 o
  -4   1  11       72.11       78.61        4.70 o
  -3   1  11       93.70       83.79        7.30 o
  -2   1  11        5.44        4.14        2.00 o
  -1   1  11      128.40      120.57        4.10 o
   0   1  11     1675.90     1582.25       20.70 o
   1   1  11      133.47      113.14        3.80 o
   2   1  11       16.16       12.05        3.80 o
   3   1  11       39.78       32.03        3.70 o
   4   1  11       11.81        9.69        3.20 o
   5   1  11      108.26       90.84        5.20 o
   6   1  11       66.15       79.66        5.60 o
   7   1  11       65.71       52.57        5.60 o
   8   1  11      573.56      516.74       17.50 o
   9   1  11       10.74        7.37        3.00 o
  10   1  11       10.81        7.91        2.80 o
  11   1  11       14.16        4.83        2.80 o
  12   1  11      245.32      234.57        6.60 o
  13   1  11       21.41       16.48        6.50 o
  14   1  11      570.15      538.22       13.30 o
  15   1  11        9.76        2.67        3.50 o
  16   1  11       35.61       36.94        7.70 o
  17   1  11       25.39       22.45        5.50 o
  18   1  11       61.51       64.89        6.10 o
  19   1  11       14.85        5.06        5.60 o
  20   1  11        8.55        1.78        4.80 o
  21   1  11       11.56        1.34        4.00 o
  22   1  11      107.09       69.79       14.60 o
  23   1  11        6.19        4.55        7.90 o
  24   1  11       41.36       22.78        8.60 o
  25   1  11        7.75        8.37        9.20 o
 -24   2  11       61.55       55.89       12.00 o
 -23   2  11       23.15        5.03        7.60 o
 -22   2  11       99.20       84.37        9.20 o
 -21   2  11       20.85        1.25       10.50 o
 -20   2  11        7.19        3.44        8.90 o
 -19   2  11       60.47       47.19        9.90 o
 -18   2  11       28.93       37.94        7.60 o
 -17   2  11       44.09       36.42        9.50 o
 -16   2  11      326.12      346.80       24.40 o
 -15   2  11       14.86       17.66        6.10 o
 -14   2  11       43.15       28.85       11.20 o
 -13   2  11       22.28       15.07        6.90 o
 -12   2  11        7.41        6.58        3.90 o
 -11   2  11       67.54       61.77        8.00 o
 -10   2  11       47.37       50.39        6.10 o
  -9   2  11       -0.31        0.44       80.00 o
  -8   2  11      272.91      278.56        9.40 o
  -7   2  11        4.79        0.42        2.30 o
  -6   2  11      447.73      431.12        7.50 o
  -5   2  11        0.67        2.00        9.10 o
  -4   2  11      315.19      297.80        8.80 o
  -3   2  11        5.71        1.34        3.30 o
  -2   2  11       57.00       43.43        4.60 o
  -1   2  11        9.35        3.79        4.30 o
   0   2  11       13.66        9.44        3.60 o
   1   2  11       45.07       43.99        3.30 o
   2   2  11        5.49        0.52        9.80 o
   3   2  11       40.97       33.05        3.50 o
   4   2  11      145.02      140.12        5.60 o
   5   2  11        7.63        8.33        3.00 o
   6   2  11      325.58      321.43        9.60 o
   7   2  11       29.28       26.48        4.70 o
   8   2  11      331.20      330.80        7.60 o
   9   2  11       13.23        7.97        2.90 o
  10   2  11       26.65       28.25        3.70 o
  11   2  11      116.15      126.77        9.60 o
  12   2  11        3.48        2.16       16.90 o
  13   2  11       82.13       90.88        7.60 o
  14   2  11      104.38      112.91        5.60 o
  15   2  11        7.80        1.47        5.70 o
  16   2  11      132.88      128.11        8.20 o
  17   2  11       56.46       53.60        5.30 o
  18   2  11       30.67       15.82        5.20 o
  19   2  11       71.39       62.97       14.00 o
  20   2  11       10.23        0.63        8.70 o
  21   2  11        8.45        0.00        6.00 o
  22   2  11       32.60       22.21        6.00 o
  23   2  11       19.30        0.01        5.20 o
  24   2  11       80.73       76.39        9.10 o
 -22   3  11       14.20        1.45      405.50 o
 -21   3  11       31.97       12.59        7.00 o
 -20   3  11       77.30       79.61       12.70 o
 -19   3  11       19.31        0.10        8.10 o
 -18   3  11       50.28       50.06        8.80 o
 -17   3  11        7.17        0.35        6.50 o
 -16   3  11       14.18        7.24       68.40 o
 -15   3  11        7.87        0.81        6.40 o
 -14   3  11        8.04        7.69       12.60 o
 -13   3  11       17.50       14.59        8.80 o
 -12   3  11      364.56      342.69       16.40 o
 -11   3  11       10.45        1.85      450.80 o
 -10   3  11      860.27      841.81       26.30 o
  -9   3  11       28.87       20.93        8.10 o
  -8   3  11       37.86       32.12        8.40 o
  -7   3  11       29.27       15.48       18.50 o
  -6   3  11       30.14       32.47        6.20 o
  -5   3  11       33.89       18.17        5.90 o
  -4   3  11       27.50       21.12        7.50 o
  -3   3  11        4.35        1.48        8.20 o
  -2   3  11      232.69      220.57       17.40 o
  -1   3  11       41.83       38.22        6.70 o
   0   3  11      554.73      550.65       14.30 o
   1   3  11       39.09       37.80        4.40 o
   2   3  11      341.28      313.77        9.20 o
   3   3  11       19.56       25.03        4.60 o
   4   3  11        8.85       10.94        4.80 o
   5   3  11       75.12       77.25        5.00 o
   6   3  11       57.72       59.27        4.60 o
   7   3  11       64.33       74.99        6.60 o
   8   3  11      192.79      188.98        6.00 o
   9   3  11       13.09        9.61        3.90 o
  10   3  11      478.34      420.18       10.90 o
  11   3  11       15.75        9.03        3.80 o
  12   3  11      310.48      304.27        8.20 o
  13   3  11       29.93       33.78        5.00 o
  14   3  11        1.84        2.62        6.70 o
  15   3  11       13.91       18.55        6.20 o
  16   3  11       61.97       67.45       10.90 o
  17   3  11        5.97        3.77       13.40 o
  18   3  11       75.20       79.90        6.60 o
  19   3  11       10.96        2.33        8.00 o
  20   3  11      120.83      111.31       21.00 o
  21   3  11       26.73        3.09        6.50 o
  22   3  11        0.15        2.39        0.30 o
 -19   4  11       19.00        0.26        7.70 o
 -18   4  11       26.71       26.70        9.90 o
 -17   4  11       60.23       45.88       14.00 o
 -16   4  11       98.03       73.16       26.40 o
 -15   4  11       20.00        0.01        7.50 o
 -14   4  11       14.65        0.13       11.70 o
 -13   4  11       26.78       13.22       10.50 o
 -12   4  11        3.80        3.96       10.00 o
 -11   4  11       37.48       30.47        7.80 o
 -10   4  11       12.32        5.99        5.30 o
  -9   4  11        8.77        1.10        4.10 o
  -8   4  11      206.35      194.92        8.60 o
  -7   4  11       41.71       32.64        7.50 o
  -6   4  11      333.26      344.67       10.20 o
  -5   4  11       23.85       22.96        8.20 o
  -4   4  11      113.29       91.45        6.60 o
  -3   4  11       17.30       16.78        6.50 o
  -2   4  11       27.03       13.54        5.90 o
  -1   4  11        7.46        7.42        7.30 o
   0   4  11       13.33        0.55        5.30 o
   1   4  11       39.23       43.47        6.40 o
   2   4  11       10.09        0.31       11.10 o
   3   4  11       23.99       24.49        6.20 o
   4   4  11       36.73       19.24        8.70 o
   5   4  11       -1.12        0.02       12.20 o
   6   4  11      228.34      221.90        7.60 o
   7   4  11        5.54        0.56        3.50 o
   8   4  11      167.72      155.96        9.60 o
   9   4  11       11.61        0.32        5.00 o
  10   4  11       33.76       25.67        6.70 o
  11   4  11       20.20       15.62        7.10 o
  12   4  11       26.29       26.31        8.70 o
  13   4  11       18.41        6.85        5.20 o
  14   4  11        6.05        0.75        4.30 o
  15   4  11       50.41       32.70        6.20 o
  16   4  11       50.70       24.73        6.30 o
  17   4  11       57.85       45.81        7.80 o
  18   4  11       29.62       20.00        7.50 o
  19   4  11       12.06        0.32        6.10 o
 -14   5  11       66.60       86.17       66.70 o
 -13   5  11       19.31       17.20        7.80 o
 -12   5  11       13.88       14.85       14.40 o
 -11   5  11        9.89        2.77        5.40 o
 -10   5  11       18.91        4.05        8.00 o
  -9   5  11       23.20       13.35        7.90 o
  -8   5  11       24.05       21.31        4.90 o
  -7   5  11       18.18       13.86        7.00 o
  -6   5  11       54.54       35.50        7.30 o
  -5   5  11       27.08       26.66        5.90 o
  -4   5  11        2.93        0.08        4.70 o
  -3   5  11        7.78       10.39        6.20 o
  -2   5  11       84.51       53.96       11.20 o
  -1   5  11        8.40        1.52       14.80 o
   0   5  11      105.18      125.63        9.10 o
   1   5  11       10.40        5.47       23.60 o
   2   5  11       96.18       85.52        9.10 o
   3   5  11        4.10        0.56        8.00 o
   4   5  11       13.80        0.02        5.90 o
   5   5  11       10.00        1.11        5.00 o
   6   5  11       75.73       54.13        7.10 o
   7   5  11        0.86        0.85       11.30 o
   8   5  11       42.96       20.93        7.50 o
   9   5  11       17.57        0.23        8.10 o
  10   5  11       -3.53        0.30       12.00 o
  11   5  11       -0.73        0.00       16.90 o
  12   5  11       -1.80        2.08       64.90 o
  13   5  11       12.66        6.47       15.40 o
  14   5  11       58.23       48.89        8.20 o
  -3   6  11        6.02       11.94        8.80 o
  -2   6  11       -0.08        2.27       20.40 o
  -1   6  11       38.15       49.33        9.30 o
   0   6  11       -5.25        0.01       15.60 o
   1   6  11       15.50       15.73       45.10 o
   2   6  11        7.50        0.25       18.30 o
   3   6  11        7.90        2.94       11.70 o
 -24   0  12       16.10        0.26       34.80 o
 -23   0  12       32.70       11.08       31.00 o
 -22   0  12       24.70       18.58        7.50 o
 -21   0  12       18.80       22.03        6.90 o
 -20   0  12       22.60       17.30        7.50 o
 -19   0  12      116.00      104.26        6.70 o
 -18   0  12       64.80       79.64        7.50 o
 -17   0  12        9.65        2.24        7.50 o
 -16   0  12       -0.49        6.44       18.00 o
 -15   0  12      280.07      281.20       11.30 o
 -14   0  12        6.46        0.05        9.50 o
 -13   0  12      691.55      652.27       31.50 o
 -12   0  12       62.56       56.56       10.40 o
 -11   0  12       14.31       20.30        5.80 o
 -10   0  12       34.94       41.29        6.20 o
  -9   0  12      712.72      650.92       17.00 o
  -8   0  12        0.00        0.03        1.20 o
  -7   0  12       90.07       79.38        6.20 o
  -6   0  12       83.99       97.54        5.40 o
  -5   0  12     1150.26     1116.79       23.10 o
  -4   0  12       86.56       92.97       11.60 o
  -3   0  12     1098.35     1110.88       34.30 o
  -2   0  12        4.83        0.66        6.90 o
  -1   0  12      215.99      178.27       10.00 o
   0   0  12      142.37      142.15        6.50 o
   1   0  12      294.72      289.40       14.70 o
   2   0  12        8.40        3.74        8.90 o
   3   0  12      912.39      776.75       33.00 o
   4   0  12       77.42       66.64        6.70 o
   5   0  12     1180.65     1065.11       30.70 o
   6   0  12       63.12       65.92        9.50 o
   7   0  12       90.98      106.54        7.70 o
   8   0  12        5.05        2.59        2.40 o
   9   0  12      671.01      590.32       13.10 o
  10   0  12       44.31       41.56        6.30 o
  11   0  12       10.18        8.85        3.90 o
  12   0  12       55.49       56.29        7.80 o
  13   0  12      820.65      753.51       23.00 o
  14   0  12        1.61        3.30        6.20 o
  15   0  12      231.33      225.24        9.60 o
  16   0  12        9.05        3.97        4.70 o
  17   0  12       57.18       51.50        6.60 o
  18   0  12       82.01       85.30        7.30 o
  19   0  12      184.99      194.84        9.90 o
  20   0  12        3.55        0.51        3.80 o
  21   0  12       16.70        0.03        8.50 o
  22   0  12       21.60        0.08        5.90 o
  23   0  12      117.75      122.15       11.80 o
  24   0  12        7.25        4.91        7.60 o
 -25   1  12      223.85      203.26       16.70 o
 -24   1  12       19.63        9.61        7.40 o
 -23   1  12       76.76       71.90       10.30 o
 -22   1  12       -3.62        0.01       23.20 o
 -21   1  12       15.09       14.36       12.00 o
 -20   1  12       78.67       59.78        8.80 o
 -19   1  12      683.05      634.92       22.50 o
 -18   1  12        5.81        0.06        3.10 o
 -17   1  12      235.30      238.16        6.70 o
 -16   1  12        3.39        2.37        3.30 o
 -15   1  12       25.06       17.82        7.00 o
 -14   1  12       34.90       31.66        4.00 o
 -13   1  12       23.75       29.81        5.00 o
 -12   1  12      135.84      135.73        5.40 o
 -11   1  12      334.97      341.35       12.50 o
 -10   1  12        2.97        0.83        3.30 o
  -9   1  12       35.06       36.27        4.40 o
  -8   1  12        1.60        1.99       21.00 o
  -7   1  12       93.73       99.29        6.50 o
  -6   1  12      118.20      126.46        5.60 o
  -5   1  12       61.40       64.56        4.60 o
  -4   1  12        3.47        7.71        5.60 o
  -3   1  12        2.55        0.10        2.70 o
  -2   1  12        1.23        2.70        1.80 o
  -1   1  12      461.82      467.41        7.30 o
   0   1  12        9.01        0.09        2.30 o
   1   1  12      293.18      299.22       10.00 o
   2   1  12        0.76        0.01       14.80 o
   3   1  12        8.59        7.05        4.50 o
   4   1  12       16.63       22.41        3.20 o
   5   1  12      126.11      144.19        4.30 o
   6   1  12      119.57      118.57        6.40 o
   7   1  12       53.88       48.70        4.60 o
   8   1  12        3.31        1.69       22.90 o
   9   1  12       13.55       15.48        7.10 o
  10   1  12        5.39        4.54        4.00 o
  11   1  12      426.00      421.18       15.70 o
  12   1  12      171.56      166.82        9.60 o
  13   1  12        7.23        6.13        5.70 o
  14   1  12       19.70       17.93        3.70 o
  15   1  12       36.10       31.73        7.10 o
  16   1  12       14.89        1.60        7.80 o
  17   1  12      430.75      440.28       12.20 o
  18   1  12       27.06        4.83        6.00 o
  19   1  12      404.98      378.43       18.30 o
  20   1  12       49.17       55.06       13.30 o
  21   1  12       24.08        5.89        8.30 o
  22   1  12       11.97        0.06        9.80 o
  23   1  12       62.66       52.51       12.10 o
  24   1  12       17.86       14.01       14.30 o
 -24   2  12       17.90        0.97       48.80 o
 -23   2  12       19.19        0.34        5.90 o
 -22   2  12       12.82       17.38       72.50 o
 -21   2  12       79.21       76.32       10.50 o
 -20   2  12       43.27       21.08        7.00 o
 -19   2  12       92.77       68.21        8.60 o
 -18   2  12       44.13       49.13        7.80 o
 -17   2  12       66.07       43.77        8.20 o
 -16   2  12       43.99       46.59        7.80 o
 -15   2  12      133.47      127.09       10.70 o
 -14   2  12        6.09        0.74       12.00 o
 -13   2  12      430.65      456.80       26.30 o
 -12   2  12       18.92       17.78        5.80 o
 -11   2  12      308.82      261.85        8.80 o
 -10   2  12       23.15       11.20        6.60 o
  -9   2  12       34.90       34.23        5.30 o
  -8   2  12        0.28        2.91        9.70 o
  -7   2  12      188.31      207.57        5.80 o
  -6   2  12       37.39       38.35        3.90 o
  -5   2  12       54.66       50.44        3.70 o
  -4   2  12        4.49        3.12        8.00 o
  -3   2  12       -1.69        0.02        9.60 o
  -2   2  12       20.79       23.47        4.80 o
  -1   2  12        4.41        3.21        4.60 o
   0   2  12       16.86       15.55        3.50 o
   1   2  12        8.30        5.82        2.70 o
   2   2  12       41.70       46.77        4.00 o
   3   2  12        2.75       10.51       12.70 o
   4   2  12       45.01       53.42        4.80 o
   5   2  12      189.91      211.34        6.90 o
   6   2  12       10.01        0.29        8.00 o
   7   2  12       81.86       83.58        8.80 o
   8   2  12       20.80       20.79        5.20 o
   9   2  12      110.61      120.47        7.40 o
  10   2  12        3.83        0.09        3.60 o
  11   2  12      815.00      799.37       18.40 o
  12   2  12        9.43        6.33        5.60 o
  13   2  12      137.75      111.98        6.10 o
  14   2  12        0.77        0.12        4.70 o
  15   2  12       39.05       34.01        5.50 o
  16   2  12       61.77       54.93       16.00 o
  17   2  12       24.85       10.13        5.90 o
  18   2  12       98.73      106.61       12.30 o
  19   2  12       97.78       80.06       11.80 o
  20   2  12       23.99        6.41        7.50 o
  21   2  12       72.03       61.82        7.30 o
  22   2  12       11.37       13.47       10.00 o
  23   2  12       14.92        2.14       10.00 o
 -21   3  12       58.34       39.16       12.50 o
 -20   3  12        9.03       14.15        5.90 o
 -19   3  12      100.04       87.86        9.80 o
 -18   3  12       48.35       29.73        7.90 o
 -17   3  12       21.76       11.86       13.80 o
 -16   3  12       14.63        0.01        6.10 o
 -15   3  12       14.37        6.91        7.60 o
 -14   3  12        1.37        1.14        8.20 o
 -13   3  12       20.87       16.07       10.30 o
 -12   3  12       83.15       84.08        8.10 o
 -11   3  12       21.30       20.26       14.10 o
 -10   3  12      393.60      414.40       13.40 o
  -9   3  12       15.18       18.41       26.50 o
  -8   3  12       11.75       12.74        4.80 o
  -7   3  12       19.15        3.18        5.90 o
  -6   3  12      179.22      195.11       17.40 o
  -5   3  12        6.33        3.41        6.90 o
  -4   3  12      475.06      426.43       12.30 o
  -3   3  12       17.88        5.56        6.40 o
  -2   3  12       16.16       14.13        4.40 o
  -1   3  12       37.59       33.12       10.20 o
   0   3  12        9.79        9.28        5.80 o
   1   3  12       19.02       18.57        3.90 o
   2   3  12       90.06       88.60        7.70 o
   3   3  12       46.44       44.10        4.50 o
   4   3  12      356.27      341.52        8.90 o
   5   3  12      102.45       91.08        6.00 o
   6   3  12      126.91      117.34        5.60 o
   7   3  12       45.34       41.06        5.00 o
   8   3  12       13.26        6.55        8.50 o
   9   3  12       15.16        3.48        3.20 o
  10   3  12      541.79      546.23       13.10 o
  11   3  12        3.61        2.28       15.40 o
  12   3  12        8.29        0.38       10.30 o
  13   3  12       27.77       27.83        7.30 o
  14   3  12       16.17        4.00        9.00 o
  15   3  12       43.67       35.26        7.00 o
  16   3  12        6.84        0.91        7.40 o
  17   3  12        1.72        0.30        7.40 o
  18   3  12       18.94        1.75        5.50 o
  19   3  12       28.30       14.68        5.90 o
  20   3  12       27.03       14.82        6.60 o
  21   3  12       17.21        4.05        5.20 o
 -18   4  12       26.90        0.02        8.30 o
 -17   4  12       24.17        9.06        8.50 o
 -16   4  12      156.92      136.10       13.50 o
 -15   4  12        7.20       11.55        5.30 o
 -14   4  12       38.73       32.62        8.10 o
 -13   4  12       16.88        3.22        7.00 o
 -12   4  12       27.27       18.33        8.80 o
 -11   4  12       71.85       53.49       22.40 o
 -10   4  12      124.63      122.75        9.60 o
  -9   4  12       27.78       11.81        5.20 o
  -8   4  12       22.49       17.27        6.00 o
  -7   4  12       32.00       33.04        5.70 o
  -6   4  12       11.95        1.77        6.20 o
  -5   4  12        8.18        0.00        4.60 o
  -4   4  12       30.47       17.50        9.00 o
  -3   4  12        9.46        3.35        6.70 o
  -2   4  12       33.31       38.41        6.80 o
  -1   4  12      103.91       96.07        9.60 o
   0   4  12       80.13       97.91        9.80 o
   1   4  12       82.55       91.42        8.80 o
   2   4  12       56.08       51.80        8.60 o
   3   4  12       17.93       10.93        6.70 o
   4   4  12       79.69       71.14        7.30 o
   5   4  12        4.15        0.80        3.10 o
   6   4  12       25.42       16.84        6.10 o
   7   4  12      103.44      107.08        7.60 o
   8   4  12       73.68       68.90        8.30 o
   9   4  12       18.59        0.04        6.20 o
  10   4  12      115.39       87.92       10.20 o
  11   4  12       59.20       50.73        6.60 o
  12   4  12       12.95        5.54        4.20 o
  13   4  12       14.51       14.81        5.70 o
  14   4  12       44.10       44.56        8.20 o
  15   4  12        2.79        0.83        4.90 o
  16   4  12      142.11      126.93       12.00 o
  17   4  12       14.68        0.24        6.30 o
  18   4  12       48.77       23.16        9.60 o
 -13   5  12       44.10        4.13       51.30 o
 -12   5  12       33.14       21.27        6.40 o
 -11   5  12       15.77       12.34       34.70 o
 -10   5  12        3.62        0.73        7.00 o
  -9   5  12       16.37       17.64        5.90 o
  -8   5  12        7.49        2.13        4.80 o
  -7   5  12       25.49       15.55        6.20 o
  -6   5  12       11.93        0.18        7.80 o
  -5   5  12       50.66       47.97       11.50 o
  -4   5  12       15.40        9.75        5.60 o
  -3   5  12       20.66        9.96        5.20 o
  -2   5  12        2.29        2.44        6.60 o
  -1   5  12       33.11       18.63       12.50 o
   0   5  12        7.68        0.57       10.50 o
   1   5  12       12.55        5.45       11.90 o
   2   5  12       19.10       11.67        6.90 o
   3   5  12       18.35        3.27        6.60 o
   4   5  12       14.67        4.69       12.20 o
   5   5  12       39.16       31.82        7.70 o
   6   5  12        0.52        0.07        8.40 o
   7   5  12        4.91        4.72        9.70 o
   8   5  12        8.63        0.58       13.00 o
   9   5  12       28.60       32.32        7.20 o
  10   5  12        0.72        3.46        2.90 o
  11   5  12       11.68        7.65        6.30 o
  12   5  12       64.26       41.63       15.10 o
  13   5  12       32.55       15.03       13.40 o
 -24   1  13        2.75        0.68        8.10 o
 -23   1  13       16.04        4.53        6.30 o
 -22   1  13       32.40       25.30        5.80 o
 -21   1  13       18.16       10.93        6.20 o
 -20   1  13       80.28       71.55       13.70 o
 -19   1  13       12.45        5.64        8.70 o
 -18   1  13       15.44       10.49        8.60 o
 -17   1  13        8.31        0.05        3.80 o
 -16   1  13       14.02       12.20        5.10 o
 -15   1  13       71.04       61.13        8.40 o
 -14   1  13        7.04        1.55        9.50 o
 -13   1  13       92.99       89.82        5.60 o
 -12   1  13       15.25       10.53        3.90 o
 -11   1  13        2.14        1.52        4.00 o
 -10   1  13       12.18        2.98        6.10 o
  -9   1  13       74.09       83.63        4.20 o
  -8   1  13       11.88        9.56        3.10 o
  -7   1  13       57.75       56.33        4.30 o
  -6   1  13       23.62       27.37        4.70 o
  -5   1  13        5.26       10.45        6.30 o
  -4   1  13       87.70       85.88        4.60 o
  -3   1  13        0.56        0.21       26.70 o
  -2   1  13        8.89        5.27       43.60 o
  -1   1  13       72.68       70.42        4.60 o
   0   1  13      845.34      743.86       15.80 o
   1   1  13       79.94       76.22        4.20 o
   2   1  13        3.90        3.23        2.70 o
   3   1  13       -1.17        0.00        4.80 o
   4   1  13      116.71      130.12        7.00 o
   5   1  13       17.38       22.59        3.30 o
   6   1  13        2.65        3.00        3.90 o
   7   1  13       18.61       14.17        4.20 o
   8   1  13       47.82       60.78        5.30 o
   9   1  13       14.18       20.15        7.30 o
  10   1  13        0.57        4.16        3.50 o
  11   1  13       71.72       72.20        6.80 o
  12   1  13       18.18        9.05        6.60 o
  13   1  13       10.51        0.00        5.40 o
  14   1  13        1.35        0.00        6.30 o
  15   1  13       11.19        0.20        4.90 o
  16   1  13       23.39       14.44        6.40 o
  17   1  13       26.42       17.97        5.60 o
  18   1  13       27.41       13.21        6.10 o
  19   1  13        8.22        0.94        5.30 o
  20   1  13       43.96       35.03        7.50 o
  21   1  13       43.00       22.74        6.50 o
  22   1  13       46.27       37.09       11.90 o
  23   1  13        9.38        5.19        4.00 o
  24   1  13       12.55        3.24        5.10 o
 -23   2  13       -2.10        0.27       13.10 o
 -22   2  13        7.80        6.79       52.80 o
 -21   2  13       64.50       45.72       12.60 o
 -20   2  13       10.45        1.48       10.00 o
 -19   2  13       24.44       11.03       11.00 o
 -18   2  13       74.76       80.37        8.60 o
 -17   2  13       24.11       13.61       11.20 o
 -16   2  13      258.60      226.31       17.00 o
 -15   2  13       70.91       65.60        8.30 o
 -14   2  13       52.84       52.53        7.20 o
 -13   2  13        7.70        7.54       50.50 o
 -12   2  13      283.87      299.43        9.00 o
 -11   2  13        8.38        0.03        4.80 o
 -10   2  13      171.69      172.87        8.50 o
  -9   2  13       94.24       98.20        6.80 o
  -8   2  13       11.49       12.23        5.60 o
  -7   2  13       97.96       94.46        5.70 o
  -6   2  13      201.31      192.57        8.30 o
  -5   2  13        5.90        2.33        3.50 o
  -4   2  13      167.18      171.00        8.30 o
  -3   2  13      145.74      159.45        7.70 o
  -2   2  13      343.21      344.35       13.60 o
  -1   2  13      187.88      203.74       13.70 o
   0   2  13        7.72        0.09        4.00 o
   1   2  13      114.11      104.46        8.00 o
   2   2  13      350.50      375.88       11.00 o
   3   2  13      123.19      108.25        7.40 o
   4   2  13      140.03      119.78        5.80 o
   5   2  13       27.12       28.30        7.00 o
   6   2  13      201.94      191.49        8.60 o
   7   2  13       10.52        2.71        5.60 o
   8   2  13        7.68        2.11        4.10 o
   9   2  13       19.99        9.64        5.50 o
  10   2  13      272.55      272.84        7.20 o
  11   2  13       17.32       15.11        4.60 o
  12   2  13      233.35      241.40        9.80 o
  13   2  13        9.70        7.51        7.70 o
  14   2  13       38.15       31.88        5.40 o
  15   2  13       48.47       37.16        5.30 o
  16   2  13      273.97      303.07        9.30 o
  17   2  13       -2.67        1.71        5.90 o
  18   2  13       57.66       52.85        7.70 o
  19   2  13       28.21       11.93        7.10 o
  20   2  13        9.45        9.30        6.20 o
  21   2  13       17.17        1.64       10.90 o
  22   2  13       21.08        8.70        6.10 o
  23   2  13       -4.80        1.33       10.00 o
 -21   3  13       19.60        4.53       47.80 o
 -20   3  13        2.75        0.20        4.00 o
 -19   3  13        6.46        1.73        7.00 o
 -18   3  13       12.77        1.02       10.70 o
 -17   3  13       73.20       67.98       14.20 o
 -16   3  13       23.47        7.42       10.10 o
 -15   3  13       61.97       57.63        8.30 o
 -14   3  13       37.34       27.10       13.50 o
 -13   3  13       50.21       56.70        7.70 o
 -12   3  13       86.53       70.12        8.70 o
 -11   3  13       13.76       16.61        8.30 o
 -10   3  13      157.12      171.14       10.00 o
  -9   3  13      406.91      366.59       13.80 o
  -8   3  13      760.81      717.02       20.40 o
  -7   3  13       23.85       23.10        7.60 o
  -6   3  13      514.29      465.58       13.70 o
  -5   3  13      173.16      183.32       12.30 o
  -4   3  13       27.49       31.92       10.20 o
  -3   3  13       16.34       21.82       11.00 o
  -2   3  13      117.01      114.06        7.90 o
  -1   3  13       33.71       28.01        6.10 o
   0   3  13      286.75      290.86       10.90 o
   1   3  13       31.63       27.28        6.70 o
   2   3  13      122.41      122.06        5.60 o
   3   3  13       62.47       65.89        8.50 o
   4   3  13        4.46        3.02      123.10 o
   5   3  13       85.51       90.14       11.10 o
   6   3  13      632.37      613.11       27.40 o
   7   3  13       23.20       13.61        4.90 o
   8   3  13      424.23      436.07       10.90 o
   9   3  13      460.31      414.55       12.30 o
  10   3  13      217.85      229.18       14.20 o
  11   3  13        5.60        5.06      151.40 o
  12   3  13       58.99       59.05        5.80 o
  13   3  13       18.38       16.55        5.10 o
  14   3  13       17.99        5.72        5.00 o
  15   3  13       41.61       37.80        5.60 o
  16   3  13       39.39       22.68        5.50 o
  17   3  13       84.45       66.51        6.50 o
  18   3  13        5.96        7.82        6.80 o
  19   3  13        2.01        3.25        3.50 o
  20   3  13        6.49        1.98       12.40 o
  21   3  13       16.10        1.22       14.10 o
 -17   4  13        9.45        3.73       12.70 o
 -16   4  13      121.30      125.65       11.00 o
 -15   4  13      176.29      175.53       12.50 o
 -14   4  13       22.24       25.34        9.50 o
 -13   4  13       32.59       37.28        8.70 o
 -12   4  13       13.27        6.61       10.90 o
 -11   4  13       11.16       12.34        8.50 o
 -10   4  13       18.15        0.00        7.40 o
  -9   4  13      114.50      129.23        7.90 o
  -8   4  13       38.27       39.19        6.70 o
  -7   4  13      281.75      283.07       13.60 o
  -6   4  13       23.92       14.30        7.20 o
  -5   4  13        7.41        0.44        4.40 o
  -4   4  13       -2.70        1.06        9.50 o
  -3   4  13       21.77       13.67        7.00 o
  -2   4  13      129.36      156.43       13.50 o
  -1   4  13       74.23       72.16        9.10 o
   0   4  13       12.83        4.18        8.60 o
   1   4  13      178.55      178.84        8.30 o
   2   4  13      110.47      115.85        8.40 o
   3   4  13        2.57        0.48        5.90 o
   4   4  13        9.73        0.68        7.40 o
   5   4  13       10.09        3.23       12.10 o
   6   4  13        4.06        3.16        9.00 o
   7   4  13      457.49      443.64       17.50 o
   8   4  13       28.77       36.34       13.50 o
   9   4  13       72.55       63.32        8.40 o
  10   4  13       11.21        1.78        5.80 o
  11   4  13        7.03        6.15        5.10 o
  12   4  13       13.97       10.60        9.20 o
  13   4  13       68.27       82.20        8.90 o
  14   4  13       20.23       12.15        6.50 o
  15   4  13      106.13       97.12        9.70 o
  16   4  13      120.50      108.78       20.70 o
  17   4  13        8.42        1.01       10.50 o
 -12   5  13       43.40       12.64       54.20 o
 -11   5  13       22.50        3.73       10.60 o
 -10   5  13       39.53       31.61        6.60 o
  -9   5  13       14.60        6.29        9.20 o
  -8   5  13        7.79        1.99        5.10 o
  -7   5  13       -1.93        0.00        9.50 o
  -6   5  13       11.94        0.00        8.30 o
  -5   5  13        6.62        0.08        8.60 o
  -4   5  13       15.89        8.11        5.40 o
  -3   5  13       32.06       40.46        8.60 o
  -2   5  13       17.49       20.93        5.50 o
  -1   5  13      101.75      108.09        9.30 o
   0   5  13      100.43       98.99       10.50 o
   1   5  13      131.55      133.62       16.60 o
   2   5  13       55.40       39.75        7.60 o
   3   5  13       11.35       12.68        9.10 o
   4   5  13       -1.89        0.26        8.70 o
   5   5  13       -1.45        0.14       25.50 o
   6   5  13        9.95        0.96        9.50 o
   7   5  13        5.63        0.30        6.80 o
   8   5  13        2.37        3.54       20.00 o
   9   5  13       13.12        0.14        6.70 o
  10   5  13       19.50       12.12        8.70 o
  11   5  13        1.83        6.52       11.60 o
  12   5  13       27.15       29.58        7.70 o
 -22   0  14       53.80       50.12       49.50 o
 -21   0  14        6.50        0.03       16.90 o
 -20   0  14       15.87        2.22        5.50 o
 -19   0  14       72.51       78.23       10.10 o
 -18   0  14      100.57      104.56       10.30 o
 -17   0  14      123.28       99.11       10.10 o
 -16   0  14       16.42        0.00        6.40 o
 -15   0  14       16.03        9.30        5.50 o
 -14   0  14      161.76      165.90        7.90 o
 -13   0  14      378.18      375.24       12.00 o
 -12   0  14      123.11      134.50       12.50 o
 -11   0  14       36.20       21.13        9.90 o
 -10   0  14       13.90        2.35        6.00 o
  -9   0  14        5.35        0.05       28.70 o
  -8   0  14       -0.35        3.35       21.70 o
  -7   0  14       53.20       56.12        7.80 o
  -6   0  14       64.90       66.94        8.00 o
  -5   0  14       32.75       28.01       10.00 o
  -4   0  14      167.15      185.58        8.70 o
  -3   0  14        9.95       10.96        7.10 o
  -2   0  14       28.10       28.45       13.30 o
  -1   0  14       43.35       55.91        5.80 o
   0   0  14        7.60        3.78        9.50 o
   1   0  14       31.30       38.05        5.50 o
   2   0  14       10.34        0.36        8.10 o
   3   0  14        3.30        0.72        2.70 o
   4   0  14       36.91       34.82        5.80 o
   5   0  14        7.95       11.90        6.00 o
   6   0  14       20.59       15.74        6.30 o
   7   0  14       74.82       71.55        5.10 o
   8   0  14        6.23        0.73        6.00 o
   9   0  14       53.93       43.26        5.10 o
  10   0  14      111.44      119.95        6.30 o
  11   0  14       78.38       58.71        5.70 o
  12   0  14       22.00        1.34        5.40 o
  13   0  14      148.45      135.98        6.90 o
  14   0  14       24.27        3.95        5.90 o
  15   0  14       18.20       22.21        5.30 o
  16   0  14      122.72      100.47       14.90 o
  17   0  14      307.87      311.52       31.90 o
  18   0  14       37.53       30.95       10.60 o
  19   0  14       41.00       48.68        8.80 o
  20   0  14       28.80       11.98        8.80 o
  21   0  14        2.85        1.47        5.20 o
  22   0  14       29.10        0.18       38.20 o
  23   0  14       18.90       14.42        8.10 o
 -23   1  14       38.07       29.20        6.40 o
 -22   1  14       13.74        0.78       13.00 o
 -21   1  14       50.66       39.64        7.80 o
 -20   1  14      119.44      136.33        9.60 o
 -19   1  14      175.03      164.07        9.40 o
 -18   1  14       62.14       64.58       10.30 o
 -17   1  14       16.50        4.56        6.20 o
 -16   1  14       24.90        3.81        5.80 o
 -15   1  14       32.03       35.05        6.40 o
 -14   1  14       10.76        0.01        5.50 o
 -13   1  14        6.91        0.02        5.50 o
 -12   1  14       29.52       24.62        5.10 o
 -11   1  14        9.45        2.15        4.00 o
 -10   1  14       82.52       83.71        6.10 o
  -9   1  14       -3.52        1.81       11.30 o
  -8   1  14       13.93       21.85       10.70 o
  -7   1  14       25.15       13.25        4.90 o
  -6   1  14       23.32       27.95        4.60 o
  -5   1  14      378.50      353.25       13.80 o
  -4   1  14       20.64       22.57        4.90 o
  -3   1  14       60.83       77.88        4.40 o
  -2   1  14       91.71      102.40        6.90 o
  -1   1  14      700.31      681.26       10.40 o
   0   1  14       22.88       18.97        2.60 o
   1   1  14      440.10      413.12        7.20 o
   2   1  14       30.63       34.36        3.20 o
   3   1  14       62.02       65.55        3.70 o
   4   1  14        9.67        6.69        3.20 o
   5   1  14      231.28      213.05        8.60 o
   6   1  14        7.79        0.32        3.10 o
   7   1  14        3.32        0.97        5.80 o
   8   1  14        4.85        8.58        3.90 o
   9   1  14        2.70        3.49        4.60 o
  10   1  14        5.90        1.79        3.60 o
  11   1  14       16.55       19.88        5.00 o
  12   1  14       10.11        2.52        4.00 o
  13   1  14        8.78        2.67        4.60 o
  14   1  14        8.40        3.60        3.80 o
  15   1  14       75.91       87.77        8.60 o
  16   1  14       66.61       80.04        5.80 o
  17   1  14       53.17       47.17        6.50 o
  18   1  14       15.32        0.00        4.10 o
  19   1  14       58.23       63.41        5.90 o
  20   1  14       25.89       26.39        4.30 o
  21   1  14       19.81        2.37        5.10 o
  22   1  14       39.40       24.95        6.40 o
  23   1  14      109.13      105.78       29.60 o
 -22   2  14       18.27        7.49       13.20 o
 -21   2  14       10.92       13.82        9.80 o
 -20   2  14       -6.77        0.16       18.70 o
 -19   2  14       11.74        0.32        9.00 o
 -18   2  14        2.15        2.82        7.80 o
 -17   2  14       73.43       57.70        8.30 o
 -16   2  14       45.74       38.16       20.80 o
 -15   2  14       36.49       42.81        7.60 o
 -14   2  14       22.48       15.59        6.70 o
 -13   2  14       33.83       33.18        5.90 o
 -12   2  14       31.88       36.88        7.00 o
 -11   2  14      237.11      230.21       12.10 o
 -10   2  14        6.48        8.58        7.40 o
  -9   2  14      684.06      668.20       19.10 o
  -8   2  14      154.18      158.80        6.90 o
  -7   2  14      116.13      103.11        6.80 o
  -6   2  14       90.95       76.87        6.70 o
  -5   2  14      772.02      776.77       25.00 o
  -4   2  14        6.84        1.44        4.00 o
  -3   2  14       -1.19        8.84       10.50 o
  -2   2  14       68.58       71.01        5.50 o
  -1   2  14        8.77        7.63        3.80 o
   0   2  14      124.77      129.85       10.40 o
   1   2  14       16.26       16.17        4.90 o
   2   2  14       40.43       27.99        4.50 o
   3   2  14        8.36        8.81        6.60 o
   4   2  14       12.79        7.03        4.50 o
   5   2  14     1047.80      997.29       19.50 o
   6   2  14      218.94      224.73        9.60 o
   7   2  14       24.17       16.13        4.40 o
   8   2  14       91.07      103.35        6.10 o
   9   2  14      557.15      582.17       12.40 o
  10   2  14       37.25       43.32        5.20 o
  11   2  14      127.72      115.34        5.80 o
  12   2  14       16.27       15.17        4.20 o
  13   2  14       22.75       19.97        5.20 o
  14   2  14        2.93        0.15        7.10 o
  15   2  14       50.08       42.97        7.20 o
  16   2  14       12.98       13.05       66.50 o
  17   2  14       42.30       48.60        6.80 o
  18   2  14       22.95       13.07        7.20 o
  19   2  14        0.36        0.64        8.00 o
  20   2  14        3.71        8.55        9.40 o
  21   2  14        9.81        0.61        6.80 o
  22   2  14        9.60        2.91       11.10 o
 -20   3  14       22.60       10.08       69.90 o
 -19   3  14       43.96       50.74        8.70 o
 -18   3  14       38.70       31.74        6.60 o
 -17   3  14       12.51        1.02        7.80 o
 -16   3  14        9.18        4.03       11.30 o
 -15   3  14       28.58       22.15       13.00 o
 -14   3  14       34.07       18.68        7.20 o
 -13   3  14        1.89        1.09        6.60 o
 -12   3  14      116.40      101.75        9.00 o
 -11   3  14        9.23        1.30        6.90 o
 -10   3  14       38.40       38.43        7.70 o
  -9   3  14       68.80       66.42        7.50 o
  -8   3  14       62.22       42.81        8.10 o
  -7   3  14       14.84       20.77        5.80 o
  -6   3  14      305.33      286.86       12.80 o
  -5   3  14       17.82        4.10       10.50 o
  -4   3  14       22.18        3.06        7.30 o
  -3   3  14      137.10      142.26        8.20 o
  -2   3  14       17.38       11.44        5.80 o
  -1   3  14       70.87       64.92        7.10 o
   0   3  14        0.00        0.06      205.80 o
   1   3  14       26.63       18.08        5.90 o
   2   3  14       12.46        8.25        4.90 o
   3   3  14       75.49       61.17        6.50 o
   4   3  14        2.75        1.28        7.50 o
   5   3  14       15.25        0.02        6.10 o
   6   3  14      263.89      267.66       14.00 o
   7   3  14        7.41        5.17        4.70 o
   8   3  14       22.07       13.39        5.20 o
   9   3  14       56.08       55.18        6.70 o
  10   3  14       81.69       93.00        6.50 o
  11   3  14        6.84        2.93       11.40 o
  12   3  14       90.65       79.35        6.50 o
  13   3  14       10.56       12.10        7.40 o
  14   3  14       35.26       27.97        7.40 o
  15   3  14       44.89       29.11        6.60 o
  16   3  14       34.42       36.40        5.10 o
  17   3  14       15.93        4.73        7.40 o
  18   3  14       13.67       18.71       16.20 o
  19   3  14       41.97       32.94        7.10 o
  20   3  14       14.40        0.05       11.70 o
 -16   4  14       62.85       42.72       10.80 o
 -15   4  14       16.40        0.28        9.90 o
 -14   4  14       25.20       13.77        6.80 o
 -13   4  14       29.14       26.85        8.10 o
 -12   4  14       40.73       22.00       13.90 o
 -11   4  14       55.23       50.96        8.40 o
 -10   4  14       18.85        0.65        8.60 o
  -9   4  14        8.01        2.84        5.70 o
  -8   4  14       13.60        9.01        7.80 o
  -7   4  14        2.27        1.78        7.80 o
  -6   4  14       66.86       65.83        6.80 o
  -5   4  14       82.35       81.49       10.60 o
  -4   4  14       40.95       46.55        7.60 o
  -3   4  14        6.30        0.93        4.20 o
  -2   4  14       11.71        1.75       10.20 o
  -1   4  14       97.81      113.37       14.30 o
   0   4  14      551.18      549.77       18.30 o
   1   4  14      129.09      139.02        9.50 o
   2   4  14        2.95        0.81        6.30 o
   3   4  14       12.21        7.33       16.30 o
   4   4  14      100.56      108.66       11.40 o
   5   4  14      116.44      112.18        7.70 o
   6   4  14       16.41        4.40        8.20 o
   7   4  14       25.32        8.78        7.70 o
   8   4  14        9.19        0.05       11.10 o
   9   4  14       12.02        0.60        4.30 o
  10   4  14        9.34        0.01        7.00 o
  11   4  14       33.84       26.00        8.30 o
  12   4  14       62.84       50.06       11.00 o
  13   4  14       34.89       24.46        7.50 o
  14   4  14       13.27        8.30        6.10 o
  15   4  14       -0.30        0.52       15.20 o
  16   4  14       54.65       53.82       20.90 o
 -10   5  14       19.88        8.33        7.00 o
  -9   5  14       13.05        7.54        5.70 o
  -8   5  14       36.69       30.43        6.50 o
  -7   5  14       29.04       19.83       18.60 o
  -6   5  14       52.01       68.59       18.10 o
  -5   5  14       60.65       69.64        7.10 o
  -4   5  14        9.65        0.28        7.90 o
  -3   5  14       13.97        0.13        6.10 o
  -2   5  14       24.21       13.32        5.70 o
  -1   5  14       18.20       16.14        5.30 o
   0   5  14       19.05       10.00        8.60 o
   1   5  14       14.30        0.00       10.90 o
   2   5  14       20.04        0.75       12.10 o
   3   5  14       18.96        7.39        6.30 o
   4   5  14       10.05        9.04        5.50 o
   5   5  14      100.50       93.58       11.30 o
   6   5  14       79.50      102.41       12.00 o
   7   5  14       40.33       37.28        8.30 o
   8   5  14       48.37       33.71        7.80 o
   9   5  14       -1.42        7.29       13.40 o
  10   5  14       36.85       12.89       18.40 o
 -22   1  15       74.51       52.67       18.00 o
 -21   1  15       16.18       10.51        7.70 o
 -20   1  15       -8.11        2.00       12.20 o
 -19   1  15       40.66       28.88        6.40 o
 -18   1  15       44.10       32.41        8.50 o
 -17   1  15       10.97        7.77        7.00 o
 -16   1  15        8.68        5.04       10.60 o
 -15   1  15        8.65        3.14        6.70 o
 -14   1  15       14.28        5.08       11.00 o
 -13   1  15       58.00       66.50       10.70 o
 -12   1  15       16.56       10.36       10.40 o
 -11   1  15       66.40       51.84        9.70 o
 -10   1  15       32.95       35.31       10.00 o
  -9   1  15        6.88        0.51        6.60 o
  -8   1  15        7.93        0.00        7.20 o
  -7   1  15       16.59        7.53        7.50 o
  -6   1  15        3.44        0.30        6.60 o
  -5   1  15       10.46        0.20        5.10 o
  -4   1  15        2.08        0.77        5.10 o
  -3   1  15      471.86      484.53        9.90 o
  -2   1  15       50.82       53.22        4.60 o
  -1   1  15       16.68       12.73        3.00 o
   0   1  15      381.82      385.65        7.00 o
   1   1  15       15.01       12.91        4.30 o
   2   1  15       73.11       83.10        3.60 o
   3   1  15      553.47      575.00       12.00 o
   4   1  15        8.42        2.26        3.40 o
   5   1  15       28.37       24.01        4.50 o
   6   1  15        2.24        0.86        3.60 o
   7   1  15       67.27       61.36        4.30 o
   8   1  15        4.66        0.10        3.00 o
   9   1  15       14.45       15.69        4.60 o
  10   1  15       51.92       53.89        5.90 o
  11   1  15       44.58       51.84        5.00 o
  12   1  15        8.43        0.39        4.70 o
  13   1  15       27.79       26.95        4.60 o
  14   1  15       11.91        4.22       11.40 o
  15   1  15        6.93        4.60        4.30 o
  16   1  15       22.58       11.32        5.10 o
  17   1  15       17.07        8.75        4.30 o
  18   1  15       43.17       23.22        5.60 o
  19   1  15       35.22       19.09        6.80 o
  20   1  15        7.99       11.87        5.20 o
  21   1  15        3.70        1.75        8.90 o
  22   1  15       33.39       20.81        7.10 o
 -21   2  15       27.37       19.70        8.00 o
 -20   2  15        5.73        2.68       17.10 o
 -19   2  15       16.31        2.06       24.80 o
 -18   2  15        9.08        0.20       40.10 o
 -17   2  15      111.64      107.63        9.70 o
 -16   2  15       16.56        0.07       15.50 o
 -15   2  15      195.66      181.04       11.00 o
 -14   2  15       90.57       67.67        8.70 o
 -13   2  15       57.72       63.62        6.20 o
 -12   2  15       31.58       24.94        7.50 o
 -11   2  15       11.91        4.17       10.70 o
 -10   2  15       23.11       28.83        7.90 o
  -9   2  15      283.75      274.49       13.10 o
  -8   2  15       75.62       82.90        9.30 o
  -7   2  15      339.49      385.84       11.10 o
  -6   2  15       -1.70        0.96       14.60 o
  -5   2  15      450.27      442.28       18.50 o
  -4   2  15       72.75       79.18       10.80 o
  -3   2  15      100.83      113.48        7.20 o
  -2   2  15      577.02      579.76       18.00 o
  -1   2  15      780.62      775.79       18.40 o
   0   2  15        3.17        0.05        4.50 o
   1   2  15      913.25      934.58       19.20 o
   2   2  15      753.49      761.69       15.10 o
   3   2  15       35.94       26.22        6.00 o
   4   2  15       42.57       33.85        4.30 o
   5   2  15      511.68      501.91       13.10 o
   6   2  15       10.31        0.06        4.00 o
   7   2  15      183.52      174.89        6.30 o
   8   2  15       43.69       38.52        7.30 o
   9   2  15      457.63      445.98       10.70 o
  10   2  15       12.90        6.60        4.20 o
  11   2  15       20.76       13.32        4.90 o
  12   2  15       31.71       33.94        5.80 o
  13   2  15       16.60       11.05        6.00 o
  14   2  15       69.39       66.44        7.80 o
  15   2  15      252.19      247.87       10.30 o
  16   2  15        8.10        0.08        4.60 o
  17   2  15       93.18       94.22       10.40 o
  18   2  15       14.76       11.55        5.70 o
  19   2  15        0.38        0.12       16.70 o
  20   2  15       12.29        1.53        5.40 o
  21   2  15       26.05       18.47        7.40 o
 -19   3  15       18.20       14.92       48.10 o
 -18   3  15       21.20       10.03        6.60 o
 -17   3  15       33.53       24.63        7.00 o
 -16   3  15        7.23        1.52        4.40 o
 -15   3  15       25.53        2.25       44.50 o
 -14   3  15       81.21       84.30       15.60 o
 -13   3  15       60.34       52.21        8.00 o
 -12   3  15      151.88      172.33       10.30 o
 -11   3  15      271.68      274.76       12.90 o
 -10   3  15       34.46       23.39        8.40 o
  -9   3  15       95.10      100.68       14.60 o
  -8   3  15     1011.03      991.76       34.60 o
  -7   3  15      131.18      119.68        9.20 o
  -6   3  15      131.67      131.47       20.20 o
  -5   3  15      483.78      526.56       15.90 o
  -4   3  15      598.50      640.35       28.20 o
  -3   3  15       59.31       42.28        6.90 o
  -2   3  15       29.83       13.80       10.30 o
  -1   3  15       11.87        8.82        5.40 o
   0   3  15       26.93       29.57        6.90 o
   1   3  15       46.62       44.13        8.10 o
   2   3  15      116.04      119.22       12.20 o
   3   3  15      172.41      167.52        7.80 o
   4   3  15      438.44      433.40       12.60 o
   5   3  15      431.03      445.13       12.50 o
   6   3  15      134.24      138.47        7.20 o
   7   3  15      133.90      162.02       11.40 o
   8   3  15     1201.38     1164.06       35.90 o
   9   3  15      192.63      204.46       14.60 o
  10   3  15       10.60        1.25        4.30 o
  11   3  15      360.42      340.26       14.50 o
  12   3  15      138.59      151.24        7.50 o
  13   3  15       18.79       12.04        7.40 o
  14   3  15       52.64       58.07        7.30 o
  15   3  15       15.79        9.18        5.30 o
  16   3  15       19.56        9.26       10.20 o
  17   3  15       68.10       65.40        7.60 o
  18   3  15       20.10        2.80        6.10 o
  19   3  15       12.40        4.89       51.40 o
 -15   4  15       36.80        0.16       61.90 o
 -14   4  15      138.20      105.51       18.80 o
 -13   4  15       -3.93        3.67       21.80 o
 -12   4  15       21.35        7.22       10.90 o
 -11   4  15        1.32        1.59        6.90 o
 -10   4  15       15.17        6.39        9.40 o
  -9   4  15       -1.35        0.77        8.70 o
  -8   4  15       32.33       30.03       10.00 o
  -7   4  15       13.13        1.72        9.10 o
  -6   4  15       19.20       16.78        5.70 o
  -5   4  15        4.53        3.96       14.80 o
  -4   4  15      204.53      224.34       11.10 o
  -3   4  15        8.17        0.17       12.60 o
  -2   4  15      289.92      343.76       32.90 o
  -1   4  15       22.89       17.87        7.50 o
   0   4  15        1.84        2.27        3.70 o
   1   4  15       16.65       20.90        8.40 o
   2   4  15      552.56      534.21       20.70 o
   3   4  15       15.17        1.05        6.70 o
   4   4  15      103.98      109.79       11.10 o
   5   4  15       15.88       12.43        7.60 o
   6   4  15        7.47       11.47        6.30 o
   7   4  15       22.81        1.14        7.20 o
   8   4  15       27.92       22.23        7.00 o
   9   4  15       11.90        6.72        9.50 o
  10   4  15       22.49        6.69       10.70 o
  11   4  15       10.64        0.12       34.90 o
  12   4  15        8.83       10.58       65.00 o
  13   4  15       14.40        6.38        6.60 o
  14   4  15       88.99       83.61       10.30 o
  15   4  15        4.65        4.03       11.50 o
  -9   5  15        6.39        1.41       42.30 o
  -8   5  15       12.47       13.70        9.70 o
  -7   5  15       13.30        0.28        5.40 o
  -6   5  15        8.46        0.44        7.90 o
  -5   5  15       18.57       13.90        6.70 o
  -4   5  15       42.90       35.50        7.30 o
  -3   5  15       -5.12        1.60       12.60 o
  -2   5  15       27.88       22.88        6.60 o
  -1   5  15       13.07       11.46        8.70 o
   0   5  15       27.75       41.18        6.20 o
   1   5  15       15.08       11.74        6.80 o
   2   5  15       23.30       11.45        7.00 o
   3   5  15        6.44        1.49        6.80 o
   4   5  15       66.08       41.53       11.50 o
   5   5  15       27.00        6.69       10.70 o
   6   5  15        6.20        0.43       20.30 o
   7   5  15       -5.20        0.04       11.30 o
   8   5  15       37.20       25.08       12.00 o
 -22   0  16       31.40       17.83       54.60 o
 -21   0  16       23.20        2.84       64.80 o
 -20   0  16       19.10        0.13       12.40 o
 -19   0  16       54.08       43.36       12.50 o
 -18   0  16       44.57       38.46        9.90 o
 -17   0  16       43.94       37.34        6.70 o
 -16   0  16       10.91        5.43        6.70 o
 -15   0  16        4.35        4.24       16.60 o
 -14   0  16        3.05        0.47        9.90 o
 -13   0  16       47.75       66.09        8.80 o
 -12   0  16       15.55       24.35       11.00 o
 -11   0  16       32.25       48.14       11.50 o
 -10   0  16       42.70       33.14        8.60 o
  -9   0  16        9.10        9.02       14.40 o
  -8   0  16       10.95        4.80       12.20 o
  -7   0  16       11.55        3.74        7.20 o
  -6   0  16       -1.75        0.13       11.20 o
  -5   0  16       88.50      104.42       14.80 o
  -4   0  16       25.30       21.83       33.80 o
  -3   0  16       49.90       62.03        7.70 o
  -2   0  16      580.55      612.85       19.30 o
  -1   0  16      436.99      460.13       34.60 o
   0   0  16     1466.21     1400.64       37.30 o
   1   0  16      520.43      520.17       13.70 o
   2   0  16      955.64      979.11       23.60 o
   3   0  16      138.56      130.14        7.10 o
   4   0  16      147.83      155.26        7.00 o
   5   0  16      153.10      162.22       11.50 o
   6   0  16       28.84       23.83        6.60 o
   7   0  16        7.88        5.87        4.80 o
   8   0  16        5.57        7.33        3.10 o
   9   0  16       19.18        9.26        7.90 o
  10   0  16       57.46       49.70        7.30 o
  11   0  16       46.73       53.81        5.40 o
  12   0  16       56.35       80.74        5.80 o
  13   0  16       53.00       67.08        6.90 o
  14   0  16       46.90       41.26        7.50 o
  15   0  16       -2.15       12.97        7.50 o
  16   0  16       47.55       32.50        7.90 o
  17   0  16       11.10       21.19        8.30 o
  18   0  16       14.85        3.39        7.80 o
  19   0  16       24.80       20.13       68.80 o
  20   0  16       24.70        1.81       74.80 o
  21   0  16       43.40        0.93       82.30 o
 -22   1  16        2.60        2.47       25.20 o
 -21   1  16        2.02        5.00        6.80 o
 -20   1  16       43.35       35.97        6.40 o
 -19   1  16       12.11        7.04        7.60 o
 -18   1  16       29.13       21.27        7.10 o
 -17   1  16        4.97        1.61      260.60 o
 -16   1  16       13.55        7.52        8.80 o
 -15   1  16        1.97        0.44        9.30 o
 -14   1  16       14.40       10.38        4.70 o
 -13   1  16       25.42       21.19        7.40 o
 -12   1  16       70.76       65.05        5.60 o
 -11   1  16        2.90        1.10        9.80 o
 -10   1  16       35.61       34.46        8.30 o
  -9   1  16      139.53      146.34        8.80 o
  -8   1  16      131.93      115.52        6.70 o
  -7   1  16       24.22       28.87        8.10 o
  -6   1  16       31.89       31.23       10.70 o
  -5   1  16        9.92        7.01      198.70 o
  -4   1  16      168.30      188.66        7.10 o
  -3   1  16      202.36      211.08       15.70 o
  -2   1  16      282.13      262.57       11.50 o
  -1   1  16      208.43      226.82       14.60 o
   0   1  16        3.93        1.98        3.10 o
   1   1  16      167.86      196.37        5.40 o
   2   1  16      299.62      282.31        7.00 o
   3   1  16      285.87      281.05        7.00 o
   4   1  16      261.74      285.69        8.90 o
   5   1  16        9.33        0.00        3.10 o
   6   1  16      108.11      118.64        5.80 o
   7   1  16       50.49       43.59        6.80 o
   8   1  16      324.99      343.29        6.80 o
   9   1  16      188.26      226.19        9.10 o
  10   1  16      183.06      189.45        8.60 o
  11   1  16       31.94       24.28        5.60 o
  12   1  16        4.58        1.30        7.30 o
  13   1  16        3.65       11.69       19.30 o
  14   1  16       14.34        1.35       11.30 o
  15   1  16        2.18        3.46        4.60 o
  16   1  16       25.73       17.58        6.30 o
  17   1  16        9.85        0.43       20.90 o
  18   1  16       54.12       48.57        6.00 o
  19   1  16       15.28        8.38        6.30 o
  20   1  16       11.85        3.16        6.20 o
  21   1  16       13.02       13.52       10.10 o
 -20   2  16       27.50       26.41       21.50 o
 -19   2  16       80.37       56.63        9.10 o
 -18   2  16       65.17       50.50        8.30 o
 -17   2  16       -3.57        0.56       30.80 o
 -16   2  16       18.49       13.71        7.10 o
 -15   2  16       43.01       32.37        8.70 o
 -14   2  16        3.14        0.00       14.40 o
 -13   2  16        4.55        1.73        7.70 o
 -12   2  16        0.06        0.21        2.20 o
 -11   2  16       29.34        9.27        5.50 o
 -10   2  16       63.12       67.29        6.20 o
  -9   2  16      224.86      203.50       10.80 o
  -8   2  16      222.97      246.30       13.10 o
  -7   2  16      191.21      215.85        8.20 o
  -6   2  16       91.70       98.91        8.80 o
  -5   2  16      166.11      169.33       10.30 o
  -4   2  16      439.81      440.30       24.80 o
  -3   2  16      196.89      213.35        8.80 o
  -2   2  16      130.25      141.07        7.40 o
  -1   2  16       25.87       27.60        6.60 o
   0   2  16      346.95      344.96       10.60 o
   1   2  16       61.30       70.92        4.80 o
   2   2  16       67.69       72.58        5.40 o
   3   2  16      162.60      180.84        9.80 o
   4   2  16      489.57      523.12       11.70 o
   5   2  16      298.12      312.22       13.70 o
   6   2  16       41.39       25.43        4.90 o
   7   2  16      122.43      119.93        8.90 o
   8   2  16      267.94      276.61        8.70 o
   9   2  16      179.43      176.92        6.90 o
  10   2  16      104.82      114.75       11.60 o
  11   2  16        4.44        5.40        5.50 o
  12   2  16        9.07       14.25        4.60 o
  13   2  16       19.13        2.25        6.50 o
  14   2  16       29.08       23.38        5.00 o
  15   2  16       31.37       30.19        5.70 o
  16   2  16       55.17       46.85       10.40 o
  17   2  16        6.34        0.17        4.50 o
  18   2  16       22.32       15.21        5.80 o
  19   2  16       61.93       51.84       12.60 o
  20   2  16       11.54       25.58        5.90 o
 -18   3  16       33.70        1.80       51.00 o
 -17   3  16       27.87       11.75        8.40 o
 -16   3  16       27.53        0.88        7.10 o
 -15   3  16      130.24      104.21       10.60 o
 -14   3  16       74.94       58.41       12.40 o
 -13   3  16       18.34        2.00        8.70 o
 -12   3  16       87.91       72.76        8.70 o
 -11   3  16       15.24        1.36        9.60 o
 -10   3  16       21.07       29.74       17.40 o
  -9   3  16       37.97       39.88        8.10 o
  -8   3  16       12.90        7.68        6.50 o
  -7   3  16      205.25      230.95       17.40 o
  -6   3  16       24.95       30.78       11.90 o
  -5   3  16       17.86       10.04       18.40 o
  -4   3  16       23.08       27.99        7.60 o
  -3   3  16       -3.57        0.98       22.60 o
  -2   3  16       60.35       51.53       12.20 o
  -1   3  16      213.25      215.78       12.20 o
   0   3  16        8.09        0.06        7.80 o
   1   3  16      167.34      155.54       12.30 o
   2   3  16       45.03       72.47        5.90 o
   3   3  16        2.57        1.40        4.20 o
   4   3  16       56.64       49.02        6.40 o
   5   3  16       17.33       13.29        6.20 o
   6   3  16       25.08       19.50        6.20 o
   7   3  16      199.73      187.90        8.90 o
   8   3  16       14.66        6.77        4.90 o
   9   3  16       56.65       43.73       12.10 o
  10   3  16       29.30       28.28        7.00 o
  11   3  16       12.53        1.33        4.50 o
  12   3  16       53.75       53.51        7.50 o
  13   3  16        5.20        0.46       57.10 o
  14   3  16       64.35       61.68        7.80 o
  15   3  16      124.06      122.47       10.80 o
  16   3  16       17.70        7.17        7.20 o
  17   3  16       14.55        1.02       12.20 o
 -14   4  16       35.90       39.90       49.40 o
 -13   4  16       95.60       83.62       16.90 o
 -12   4  16        1.74        4.07        4.00 o
 -11   4  16        1.75        0.23       27.10 o
 -10   4  16       20.17        7.36        7.90 o
  -9   4  16       19.16        1.56        8.70 o
  -8   4  16       67.94       55.08        7.90 o
  -7   4  16       -0.77        8.73       15.50 o
  -6   4  16       28.60       10.03        9.80 o
  -5   4  16       12.88        2.33        6.50 o
  -4   4  16       21.89        1.11       10.60 o
  -3   4  16      273.79      274.74       16.90 o
  -2   4  16       10.74        3.67        7.80 o
  -1   4  16      174.92      197.31       12.70 o
   0   4  16       25.68       24.98       11.00 o
   1   4  16      270.94      263.42       19.70 o
   2   4  16        7.66        0.57        6.40 o
   3   4  16      183.86      202.96       24.30 o
   4   4  16       16.21       18.86        7.00 o
   5   4  16        1.81        9.94        7.70 o
   6   4  16       27.38       17.58        6.30 o
   7   4  16       27.55        2.51        9.00 o
   8   4  16       71.62       62.12       15.00 o
   9   4  16       15.29        0.84       16.50 o
  10   4  16       10.15        1.32       10.00 o
  11   4  16       -5.36        0.69       15.00 o
  12   4  16        3.78        0.04       12.50 o
  13   4  16       94.55       95.48       17.80 o
  14   4  16       32.05       18.83        9.30 o
  -6   5  16       15.07        0.21       14.20 o
  -5   5  16       25.33       21.28        7.40 o
  -4   5  16       22.75       20.76       13.60 o
  -3   5  16       -6.77        3.00       28.10 o
  -2   5  16      102.13       98.28       17.40 o
  -1   5  16       18.28        0.08        8.00 o
   0   5  16        8.20        0.02        8.70 o
   1   5  16        1.44        0.11       68.00 o
   2   5  16      142.45      116.56       12.50 o
   3   5  16        0.79        1.90        7.10 o
   4   5  16       17.67       15.20        9.50 o
   5   5  16       24.75       15.40        8.80 o
   6   5  16        2.90        0.06        9.30 o
 -21   1  17       55.68       53.82       11.50 o
 -20   1  17       44.95       34.96        9.70 o
 -19   1  17      153.41      151.91        9.60 o
 -18   1  17       15.95        3.47        6.10 o
 -17   1  17       21.03       18.12        7.80 o
 -16   1  17       20.01       21.05        5.10 o
 -15   1  17       56.97       49.89        6.50 o
 -14   1  17       29.00       21.65        5.70 o
 -13   1  17       71.17       77.43       13.90 o
 -12   1  17       17.56       15.61        6.00 o
 -11   1  17       44.27       44.91        6.30 o
 -10   1  17       19.30       13.72        8.20 o
  -9   1  17       39.61       41.76        7.40 o
  -8   1  17       11.17        7.16        5.60 o
  -7   1  17      113.64      120.93        6.20 o
  -6   1  17       34.54       36.91        7.30 o
  -5   1  17       17.15       16.45        6.10 o
  -4   1  17      441.70      463.70       16.10 o
  -3   1  17      417.95      430.19       19.80 o
  -2   1  17      149.38      172.93        7.00 o
  -1   1  17      392.18      425.69       11.90 o
   0   1  17       23.29       22.72        4.70 o
   1   1  17      507.08      530.34       10.30 o
   2   1  17       92.54       76.75        4.70 o
   3   1  17      478.47      499.66       12.90 o
   4   1  17      342.25      324.94        7.20 o
   5   1  17       18.69       12.03        4.80 o
   6   1  17       24.30       23.96        3.90 o
   7   1  17       21.61       15.40        4.50 o
   8   1  17       11.81        2.06        4.20 o
   9   1  17        6.80        6.94        4.60 o
  10   1  17        7.43        0.84        8.40 o
  11   1  17       68.73       69.35        5.30 o
  12   1  17        7.91        0.05       27.80 o
  13   1  17       35.65       56.25        7.90 o
  14   1  17       20.80       23.51        5.60 o
  15   1  17       86.50       74.72        8.30 o
  16   1  17       26.50       35.63        6.50 o
  17   1  17       83.92       63.04       18.80 o
  18   1  17       10.88        0.06        7.60 o
  19   1  17      148.70      151.88        8.40 o
  20   1  17       49.34       38.29        7.30 o
 -19   2  17       20.57        0.60        7.70 o
 -18   2  17        1.60        1.14        5.90 o
 -17   2  17       57.95       30.35       16.20 o
 -16   2  17       30.18       11.60       17.40 o
 -15   2  17       15.33        0.86        9.60 o
 -14   2  17        3.53        1.18       40.70 o
 -13   2  17       48.94       32.07        8.10 o
 -12   2  17       58.60       65.27       15.60 o
 -11   2  17       33.30       29.05       12.90 o
 -10   2  17       23.15        8.73       15.60 o
  -9   2  17       77.90       84.29       11.50 o
  -8   2  17       10.40       14.11       12.70 o
  -7   2  17       17.07       27.80        7.80 o
  -6   2  17       69.00       66.46        8.20 o
  -5   2  17       13.10        6.76        7.00 o
  -4   2  17       20.63       10.11        9.80 o
  -3   2  17      107.55      103.80       17.50 o
  -2   2  17       15.32        1.27        5.20 o
  -1   2  17       24.89       17.90        6.20 o
   0   2  17        7.51        9.04        3.40 o
   1   2  17       34.67       36.84        5.40 o
   2   2  17       57.58       52.54        7.20 o
   3   2  17       18.72       12.78        4.40 o
   4   2  17       16.70        6.02        7.00 o
   5   2  17       17.17       13.98        5.30 o
   6   2  17      147.76      148.71        8.00 o
   7   2  17       34.24       42.27        8.40 o
   8   2  17       30.60       30.69        5.50 o
   9   2  17      150.69      158.76        6.60 o
  10   2  17       12.98        6.84        4.60 o
  11   2  17        4.86        0.05        8.50 o
  12   2  17       57.33       68.15        6.10 o
  13   2  17       25.17       14.27        7.40 o
  14   2  17        6.35        2.39        7.00 o
  15   2  17        9.78        5.20        5.50 o
  16   2  17       11.55        2.07        7.70 o
  17   2  17       70.91       70.21        8.20 o
  18   2  17        6.25        1.01        5.40 o
  19   2  17       14.36       17.85       12.70 o
 -17   3  17       22.90        1.06       67.10 o
 -16   3  17       19.87       10.00        6.50 o
 -15   3  17       36.30       19.22       13.20 o
 -14   3  17       22.30       15.58        7.40 o
 -13   3  17       20.59        3.63       34.10 o
 -12   3  17        5.51        6.13       15.30 o
 -11   3  17       33.45       16.12        6.40 o
 -10   3  17        4.25       14.89        5.40 o
  -9   3  17       11.35        0.81        8.10 o
  -8   3  17       16.00       22.87        8.60 o
  -7   3  17       -0.55        3.29       19.90 o
  -6   3  17       60.40       77.78        9.50 o
  -5   3  17      100.68       94.83        8.30 o
  -4   3  17       17.94       18.26        8.50 o
  -3   3  17       24.07       17.74        7.40 o
  -2   3  17        0.40        0.61        2.40 o
  -1   3  17       25.81       20.83        7.20 o
   0   3  17      378.40      378.40       42.30 o
   1   3  17       66.40       66.63        7.90 o
   2   3  17        6.51        0.90        8.40 o
   3   3  17       18.90        0.82        4.80 o
   4   3  17       51.86       42.92        8.40 o
   5   3  17       45.17       40.71        6.00 o
   6   3  17       22.25       12.06        6.40 o
   7   3  17       43.40       38.39        6.40 o
   8   3  17        8.43        3.36        5.20 o
   9   3  17       13.05        7.17        6.40 o
  10   3  17       15.48        3.72        7.80 o
  11   3  17       32.13       30.89        9.20 o
  12   3  17       15.10       20.15       11.80 o
  13   3  17       29.51       23.18        8.50 o
  14   3  17       21.76       16.48        7.80 o
  15   3  17      101.22       88.62        9.50 o
  16   3  17       11.87        7.59        6.20 o
  17   3  17       46.80       33.47       56.80 o
 -12   4  17       28.60        0.48       44.90 o
 -11   4  17        6.20        0.35        8.40 o
 -10   4  17        7.47        3.59       10.90 o
  -9   4  17       35.25        6.64        8.60 o
  -8   4  17       -0.40        1.92       26.60 o
  -7   4  17       13.13        0.60        4.80 o
  -6   4  17       19.48        4.54        6.50 o
  -5   4  17        5.65        6.43      322.40 o
  -4   4  17       23.75        2.34        8.10 o
  -3   4  17       18.83        3.70       24.20 o
  -2   4  17        1.68        0.12        6.80 o
  -1   4  17       21.21        0.28        7.70 o
   0   4  17       20.14        1.89        6.30 o
   1   4  17       13.51        3.06       14.40 o
   2   4  17        0.05        6.12       12.10 o
   3   4  17       21.89        6.34        9.30 o
   4   4  17       33.57       16.69        6.80 o
   5   4  17       23.61        7.45       12.90 o
   6   4  17        5.83        1.85        5.00 o
   7   4  17       19.03       14.76        5.20 o
   8   4  17        8.98        0.29        3.90 o
   9   4  17       50.60       41.45        6.80 o
  10   4  17       12.59        3.89        4.50 o
  11   4  17       20.07       13.01       13.30 o
  12   4  17       12.75        1.72        7.80 o
 -20   0  18       23.50        8.56       10.20 o
 -19   0  18        7.75       16.05       17.50 o
 -18   0  18       16.85        3.91       14.40 o
 -17   0  18        7.75        5.58        4.30 o
 -16   0  18       64.65       42.37        9.50 o
 -15   0  18       16.55       16.00        8.10 o
 -14   0  18       31.45       38.18        9.30 o
 -13   0  18        7.60        1.57       13.40 o
 -12   0  18      620.50      734.21       25.80 o
 -11   0  18      177.95      174.92       12.40 o
 -10   0  18      950.45      912.36       38.60 o
  -9   0  18       34.10       36.16        8.10 o
  -8   0  18      135.65      160.48       18.20 o
  -7   0  18      157.90      184.70       10.90 o
  -6   0  18     1051.10     1171.81       39.20 o
  -5   0  18      243.75      297.24       11.90 o
  -4   0  18     1095.75     1086.27       41.10 o
  -3   0  18      358.40      354.00       15.70 o
  -2   0  18      106.85      116.95        8.90 o
  -1   0  18       61.20       68.06        9.00 o
   0   0  18       55.30       56.37        6.60 o
   1   0  18      102.64      126.11       10.30 o
   2   0  18      606.23      644.50       16.90 o
   3   0  18      281.30      277.40        9.50 o
   4   0  18      251.73      219.95        9.20 o
   5   0  18      336.96      357.88       22.40 o
   6   0  18      370.21      364.13       11.40 o
   7   0  18      115.33      117.91        7.80 o
   8   0  18      578.53      617.72       16.70 o
   9   0  18       32.26       26.84        9.90 o
  10   0  18      375.25      345.51       24.50 o
  11   0  18      101.05      100.69       10.00 o
  12   0  18      541.85      570.07       31.40 o
  13   0  18        9.70        4.21        7.40 o
  14   0  18        2.15        3.74        4.00 o
  15   0  18       14.10        5.05        7.60 o
  16   0  18      107.80       70.21       14.10 o
  17   0  18       11.05        0.66        8.10 o
  18   0  18       -0.50        4.01        8.60 o
  19   0  18        3.20       10.52       16.10 o
  20   0  18       12.10        1.35       52.60 o
 -19   1  18        8.63        0.02        8.60 o
 -18   1  18      143.90      164.59        9.50 o
 -17   1  18       12.83        4.07       10.40 o
 -16   1  18       52.42       50.37        8.40 o
 -15   1  18       17.21        0.94        9.60 o
 -14   1  18       23.37        1.96        6.40 o
 -13   1  18       38.37       40.31        7.30 o
 -12   1  18      347.16      375.03       18.20 o
 -11   1  18        8.31        3.32        6.60 o
 -10   1  18       29.64       41.64        7.30 o
  -9   1  18       64.42       72.16       12.20 o
  -8   1  18       -1.14        1.07        8.40 o
  -7   1  18        8.63        8.85        7.40 o
  -6   1  18       44.02       42.85        7.10 o
  -5   1  18       74.02       70.70       10.40 o
  -4   1  18     1606.26     1671.76       46.20 o
  -3   1  18       61.18       52.05        7.40 o
  -2   1  18      116.44      106.43        6.70 o
  -1   1  18      108.77       98.75        8.80 o
   0   1  18       76.70       67.35        7.50 o
   1   1  18       88.76       77.37        6.60 o
   2   1  18      702.86      754.86       16.70 o
   3   1  18       91.84       60.29        7.80 o
   4   1  18      807.53      801.70       15.50 o
   5   1  18       41.14       42.00        4.40 o
   6   1  18       24.97       22.85        4.00 o
   7   1  18        8.72        5.89        5.90 o
   8   1  18        8.08        9.90        5.30 o
   9   1  18       77.02       84.16        9.50 o
  10   1  18      156.92      163.00        6.40 o
  11   1  18       17.98       17.29        4.80 o
  12   1  18      127.88      146.95        8.70 o
  13   1  18       13.79       15.21        4.10 o
  14   1  18       18.40        9.84        7.70 o
  15   1  18        4.15        6.45        7.40 o
  16   1  18       27.75       32.54        7.70 o
  17   1  18       16.57        5.51        7.30 o
  18   1  18      191.66      204.93       10.50 o
  19   1  18        5.94        0.28        5.40 o
 -18   2  18       63.83       49.22       11.60 o
 -17   2  18       17.21        0.46        6.30 o
 -16   2  18       27.09       17.39        8.40 o
 -15   2  18       -1.95        0.48       17.90 o
 -14   2  18       -0.93        3.16       11.80 o
 -13   2  18       20.70        0.21       18.70 o
 -12   2  18       38.15       21.98       12.20 o
 -11   2  18       25.95       11.60        8.50 o
 -10   2  18      244.75      252.75       15.50 o
  -9   2  18        9.70        0.84       20.00 o
  -8   2  18       41.65       25.80       15.80 o
  -7   2  18       18.85       14.87        7.80 o
  -6   2  18       57.60       58.51       35.40 o
  -5   2  18       -4.35        4.96       13.40 o
  -4   2  18      138.98      151.85        9.00 o
  -3   2  18        9.00        1.00       10.70 o
  -2   2  18      260.06      310.54       16.20 o
  -1   2  18        6.72        2.58        5.40 o
   0   2  18       39.22       39.92        6.10 o
   1   2  18        9.62        0.17       23.00 o
   2   2  18      353.61      336.87       11.90 o
   3   2  18       21.18       20.21        4.70 o
   4   2  18      310.06      323.62       12.40 o
   5   2  18       10.43        0.86        5.10 o
   6   2  18       11.62        0.01        6.00 o
   7   2  18       15.46        5.02       16.30 o
   8   2  18        7.56        0.29       20.00 o
   9   2  18       12.31       11.26       13.10 o
  10   2  18      194.90      226.45       10.20 o
  11   2  18       39.15       36.13        6.40 o
  12   2  18       34.86       39.51        8.00 o
  13   2  18        7.87        0.02        6.90 o
  14   2  18        2.27        1.42       10.90 o
  15   2  18        3.21        0.67        7.10 o
  16   2  18      109.47       94.74       10.00 o
  17   2  18       10.86        6.26       11.90 o
  18   2  18       23.57       24.49        6.30 o
 -15   3  18       34.30        6.32       63.20 o
 -14   3  18       39.27       40.15       12.00 o
 -13   3  18       10.17        1.76       10.50 o
 -12   3  18       32.57       18.79       12.50 o
 -11   3  18       -0.15        1.35       24.10 o
 -10   3  18        2.45        1.40       50.50 o
  -9   3  18       42.70        3.19       15.50 o
  -8   3  18       77.05       85.41       12.50 o
  -7   3  18       23.30       11.53       16.00 o
  -6   3  18      146.90      127.30       12.00 o
  -5   3  18       58.85       42.35       25.70 o
  -4   3  18       20.67        3.07        6.00 o
  -3   3  18       12.57       22.29       12.20 o
  -2   3  18      144.40      137.44       10.20 o
  -1   3  18       61.97       50.31       17.70 o
   0   3  18        1.40        0.06       16.20 o
   1   3  18       -0.76        5.39       23.10 o
   2   3  18      129.80      160.03       11.80 o
   3   3  18        9.67        0.45       15.20 o
   4   3  18       23.36       15.53        7.00 o
   5   3  18       76.86       84.12        8.30 o
   6   3  18      170.39      145.61        9.00 o
   7   3  18       50.36       29.73       11.00 o
   8   3  18      111.62      108.50        7.90 o
   9   3  18       11.64        1.96        5.20 o
  10   3  18       32.09       14.56        7.50 o
  11   3  18        5.44        0.04        6.70 o
  12   3  18       57.74       41.00        7.20 o
  13   3  18        9.09        6.91        5.20 o
  14   3  18       29.83       24.13        7.50 o
  15   3  18       15.90       13.94       36.30 o
 -10   4  18       14.60       29.28       59.30 o
  -9   4  18       23.60        0.56       18.70 o
  -8   4  18       15.95       16.08        9.90 o
  -7   4  18       29.55       25.95       10.00 o
  -6   4  18       25.30       23.70        7.00 o
  -5   4  18       19.43        2.48       10.30 o
  -4   4  18       -2.55        5.35        8.80 o
  -3   4  18       96.55       94.84       18.00 o
  -2   4  18       25.99       21.96       16.40 o
  -1   4  18      163.36      136.59       21.10 o
   0   4  18      441.77      416.23       21.20 o
   1   4  18      173.56      158.93       11.50 o
   2   4  18       25.83       11.08        8.50 o
   3   4  18       77.94       80.45        8.80 o
   4   4  18       22.67        2.57        7.50 o
   5   4  18       12.55        0.28       66.30 o
   6   4  18       19.04        6.97        5.00 o
   7   4  18       33.12       19.44       13.00 o
   8   4  18       43.22       48.84        8.40 o
   9   4  18       12.69        0.49       13.20 o
  10   4  18       12.50       26.33       10.30 o
 -18   1  19        7.50        0.45      145.70 o
 -17   1  19       22.09       13.41        8.00 o
 -16   1  19       22.18        0.36        6.80 o
 -15   1  19       48.52       36.20        8.40 o
 -14   1  19       72.75       53.64       15.50 o
 -13   1  19       10.13        0.00       23.40 o
 -12   1  19       22.77       16.95       18.20 o
 -11   1  19       48.67       50.41        6.10 o
 -10   1  19        9.91        0.60       16.90 o
  -9   1  19      265.83      281.77       14.90 o
  -8   1  19      258.48      285.65        9.70 o
  -7   1  19       33.24       43.52        7.10 o
  -6   1  19       17.30        9.15        7.30 o
  -5   1  19      412.73      400.43       21.70 o
  -4   1  19       27.12        0.46        5.50 o
  -3   1  19       16.22        9.42        5.30 o
  -2   1  19      142.13      141.81        7.60 o
  -1   1  19       -3.26        2.17       12.20 o
   0   1  19      193.64      211.79        9.00 o
   1   1  19       11.92       11.40        4.80 o
   2   1  19      135.09      137.51       10.60 o
   3   1  19        6.70        3.45        3.70 o
   4   1  19       26.45        9.53        4.00 o
   5   1  19      559.08      540.00       14.40 o
   6   1  19       22.70        8.85        5.10 o
   7   1  19        4.83        3.47        5.50 o
   8   1  19      121.22      140.32        5.40 o
   9   1  19      223.16      247.69        8.90 o
  10   1  19       14.21        3.49        4.10 o
  11   1  19       34.13       26.66        6.50 o
  12   1  19       37.99       46.79        7.80 o
  13   1  19       10.83        0.18        5.50 o
  14   1  19       29.30       15.33        7.50 o
  15   1  19       64.60       72.16        9.70 o
  16   1  19        4.47        2.16        9.10 o
  17   1  19        2.93        0.57        6.60 o
  18   1  19       -3.74        0.19       14.10 o
 -17   2  19       67.15       43.03       10.70 o
 -16   2  19       14.86        0.04        7.50 o
 -15   2  19       24.90       23.20       10.00 o
 -14   2  19        4.55        6.54        5.20 o
 -13   2  19        4.65        0.10       17.50 o
 -12   2  19       28.60       17.52       14.00 o
 -11   2  19        8.00        0.53        7.00 o
 -10   2  19        6.10        0.74       15.80 o
  -9   2  19       60.25       45.00       12.70 o
  -8   2  19       18.30        1.86        6.90 o
  -7   2  19       46.00       68.17        9.50 o
  -6   2  19       99.90      114.10       41.70 o
  -5   2  19       27.05       19.04        8.80 o
  -4   2  19       12.30       15.44       16.20 o
  -3   2  19       80.00       67.96       14.40 o
  -2   2  19       70.30       59.62       18.80 o
  -1   2  19      250.65      278.79       18.10 o
   0   2  19       16.44       15.00        7.70 o
   1   2  19      132.51      129.01       11.70 o
   2   2  19        7.10        2.75        5.60 o
   3   2  19       78.79       71.70        9.90 o
   4   2  19       55.75       62.46        5.70 o
   5   2  19       15.05       12.07        5.70 o
   6   2  19      178.66      198.17        8.00 o
   7   2  19       91.04       75.97        9.70 o
   8   2  19       19.60       17.98        5.90 o
   9   2  19      116.17      116.90        7.30 o
  10   2  19       10.80        0.23        7.10 o
  11   2  19       62.57       44.33        6.10 o
  12   2  19       23.57       25.76       10.00 o
  13   2  19       17.45       14.28       16.40 o
  14   2  19       13.58       10.56       13.50 o
  15   2  19       -1.39        2.13       15.00 o
  16   2  19       19.85        0.18        6.20 o
 -13   3  19       15.30        2.92       59.10 o
 -12   3  19       24.35       18.51       13.90 o
 -11   3  19       21.60        5.31       36.40 o
 -10   3  19       55.70       19.17        9.80 o
  -9   3  19       54.00       25.88       16.70 o
  -8   3  19       47.95       48.24        9.50 o
  -7   3  19       12.50        3.89        7.90 o
  -6   3  19       -3.30        4.10       16.80 o
  -5   3  19       18.35        0.04       26.50 o
  -4   3  19        5.13        0.07        5.20 o
  -3   3  19       22.23        2.98        8.00 o
  -2   3  19       52.44       44.05        8.20 o
  -1   3  19      102.17      102.07       10.30 o
   0   3  19       65.91       63.27        8.30 o
   1   3  19      126.00      120.24        9.60 o
   2   3  19       30.20       40.67        7.00 o
   3   3  19       50.68       46.81        7.70 o
   4   3  19       12.23        0.74        5.90 o
   5   3  19       60.44       47.17        9.50 o
   6   3  19        9.33        7.23        5.80 o
   7   3  19       23.21        7.10        7.50 o
   8   3  19       49.51       58.97       12.80 o
   9   3  19       12.39        0.19       10.10 o
  10   3  19       23.61       13.61        6.10 o
  11   3  19       24.99        0.87        9.80 o
  12   3  19       17.17        9.47        6.30 o
  13   3  19       14.51        0.17        7.00 o
  -6   4  19       51.37       27.62        8.80 o
  -5   4  19        9.30        3.29        5.80 o
  -4   4  19       97.55       88.11       11.40 o
  -3   4  19      110.18       81.01       14.20 o
  -2   4  19      148.99      135.45       11.60 o
  -1   4  19      203.65      209.72       19.40 o
   0   4  19       11.40        4.54        7.00 o
   1   4  19       66.57       36.41       12.30 o
   2   4  19      156.79      186.28       23.70 o
   3   4  19       32.56       23.06       14.40 o
   4   4  19       48.73       43.77        8.00 o
   5   4  19       29.78       29.42        7.60 o
   6   4  19       16.68        4.92      170.70 o
   7   4  19       13.61       15.02        7.50 o
   8   4  19       -0.50        0.23       14.70 o
 -17   0  20       15.75        0.00        8.50 o
 -16   0  20       32.70       15.10        8.30 o
 -15   0  20        6.05       17.29       10.30 o
 -14   0  20       13.35       34.67       32.30 o
 -13   0  20        9.60       12.41       14.10 o
 -12   0  20      487.90      514.22       23.10 o
 -11   0  20       16.85        3.10       13.60 o
 -10   0  20       49.35       60.19        9.10 o
  -9   0  20      125.50      135.69       15.50 o
  -8   0  20      489.65      554.01       27.50 o
  -7   0  20       28.25       21.11        8.50 o
  -6   0  20      498.25      517.07       21.30 o
  -5   0  20       32.65       23.72        7.60 o
  -4   0  20       19.10       18.82        6.70 o
  -3   0  20       44.00       35.24        9.60 o
  -2   0  20     1552.50     1555.19       67.70 o
  -1   0  20       -2.95        2.20       21.90 o
   0   0  20      279.20      261.62       13.90 o
   1   0  20       -0.95        4.39       14.50 o
   2   0  20     1893.27     1886.95       66.70 o
   3   0  20       42.17       41.31        6.80 o
   4   0  20       56.14       55.84        9.40 o
   5   0  20       71.86       75.66        7.90 o
   6   0  20      656.14      661.61       43.50 o
   7   0  20       21.27        0.21        6.40 o
   8   0  20      441.25      518.17       34.40 o
   9   0  20       92.63       85.83        8.90 o
  10   0  20       58.95       66.25        9.70 o
  11   0  20        6.30        0.01       14.60 o
  12   0  20      573.90      626.18       25.60 o
  13   0  20       32.10       14.13       10.80 o
  14   0  20       18.95       14.51       15.30 o
  15   0  20       42.25       28.15       11.70 o
  16   0  20       69.70       71.02       46.40 o
  17   0  20        4.10        3.41      101.90 o
 -17   1  20        1.05       12.41        8.30 o
 -16   1  20        6.85        0.03       11.70 o
 -15   1  20       57.70       52.97        9.20 o
 -14   1  20       24.95       21.40        8.80 o
 -13   1  20        7.17        3.87        8.90 o
 -12   1  20       96.66       84.95        9.50 o
 -11   1  20        3.83        1.02        7.90 o
 -10   1  20       72.94       73.05       10.70 o
  -9   1  20        7.25        4.58        6.50 o
  -8   1  20       56.66       43.72       10.00 o
  -7   1  20       -0.85        0.81       14.70 o
  -6   1  20      329.46      336.13       13.20 o
  -5   1  20       19.43        4.85       14.80 o
  -4   1  20      751.47      815.50       21.70 o
  -3   1  20       39.68       50.11        7.00 o
  -2   1  20       38.55       47.53       10.20 o
  -1   1  20       12.35       13.50        7.90 o
   0   1  20        8.59        0.11       21.20 o
   1   1  20        1.81        0.22        8.10 o
   2   1  20       65.72       82.82        7.30 o
   3   1  20       33.75       25.17        4.90 o
   4   1  20      629.36      695.45       18.90 o
   5   1  20       22.51        3.78        6.80 o
   6   1  20      412.57      387.49       11.60 o
   7   1  20        5.58        1.97        5.60 o
   8   1  20       96.95       98.10        7.80 o
   9   1  20       21.96       11.26        6.50 o
  10   1  20      124.84      135.48        7.30 o
  11   1  20       23.15       13.60        8.60 o
  12   1  20       40.27       43.35        5.40 o
  13   1  20        6.60        0.09        4.30 o
  14   1  20       11.55        0.24        7.80 o
  15   1  20       30.28       14.51       12.10 o
  16   1  20       17.79        6.61       15.70 o
  17   1  20        3.90        3.21        4.20 o
 -15   2  20        5.40        2.16        6.00 o
 -14   2  20       31.35       11.46       18.20 o
 -13   2  20        7.05        0.03       39.10 o
 -12   2  20      203.70      216.68       16.10 o
 -11   2  20       10.10       15.64       11.50 o
 -10   2  20      136.00      172.69       12.90 o
  -9   2  20        1.30        6.19        8.30 o
  -8   2  20       53.70       58.93       15.70 o
  -7   2  20       19.05        2.16       10.70 o
  -6   2  20       16.60        1.67       29.90 o
  -5   2  20       25.20        1.13       14.10 o
  -4   2  20       28.90       18.31        8.20 o
  -3   2  20        7.75        0.01       17.30 o
  -2   2  20       60.45       68.84       10.30 o
  -1   2  20       23.45        5.32       22.60 o
   0   2  20      131.05      147.75       14.90 o
   1   2  20       20.34        6.53        9.80 o
   2   2  20      107.77      105.81        7.90 o
   3   2  20       -5.79        2.00       10.40 o
   4   2  20       57.90       53.77        7.30 o
   5   2  20       11.19        0.18        7.60 o
   6   2  20       25.90       26.88        6.00 o
   7   2  20       -0.39        0.41       12.30 o
   8   2  20       16.32        0.06       29.80 o
   9   2  20       10.37        1.90      448.00 o
  10   2  20       47.71       49.40        5.60 o
  11   2  20       16.23       14.98        4.50 o
  12   2  20      109.72      101.28        8.90 o
  13   2  20        2.47        1.75        6.50 o
  14   2  20        9.87        9.36        9.80 o
  15   2  20       -3.60        0.00        4.10 o
 -11   3  20       33.10       25.17       68.00 o
 -10   3  20        5.05        4.22        4.90 o
  -9   3  20       20.75       16.39        9.50 o
  -8   3  20       12.80        2.31       30.60 o
  -7   3  20        3.55        1.38       14.40 o
  -6   3  20      179.40      169.71       21.40 o
  -5   3  20       15.25        8.37      214.90 o
  -4   3  20       96.50       98.94       35.80 o
  -3   3  20        2.45        0.73        7.60 o
  -2   3  20        8.68        0.41        5.50 o
  -1   3  20        9.21        2.37       10.60 o
   0   3  20       25.10       12.71        6.60 o
   1   3  20       -0.36        7.06        8.50 o
   2   3  20       74.70       56.11        8.60 o
   3   3  20        6.44        0.01        7.60 o
   4   3  20       19.64        9.05        7.10 o
   5   3  20       29.83       26.11        7.00 o
   6   3  20       70.08       72.75        7.80 o
   7   3  20       13.74       16.04        7.00 o
   8   3  20        5.41        0.01        5.60 o
   9   3  20       20.00        6.59        5.90 o
  10   3  20       15.31        8.74        6.60 o
  11   3  20       73.77       67.59       11.40 o
  12   3  20       -4.80        0.01       92.10 o
  -4   4  20      132.00      139.84       53.80 o
  -3   4  20       62.10       69.75       52.40 o
  -2   4  20       53.70       17.95       60.10 o
  -1   4  20       79.70       63.26       50.90 o
   0   4  20      242.80      232.42       16.90 o
   1   4  20       82.70       58.69       65.40 o
   4   4  20      134.30       95.56       59.50 o
 -15   1  21       -2.00        1.11       38.30 o
 -14   1  21       37.05       15.15       10.00 o
 -13   1  21       33.30       31.30       14.00 o
 -12   1  21       23.60       15.75       14.60 o
 -11   1  21      127.86      122.41       15.30 o
 -10   1  21       15.12        0.93        5.20 o
  -9   1  21       52.39       53.55        7.20 o
  -8   1  21       22.76       13.25        6.20 o
  -7   1  21       61.94       57.60        6.90 o
  -6   1  21       14.66       15.44       10.10 o
  -5   1  21       13.19        8.00        6.90 o
  -4   1  21       31.41       21.08       12.70 o
  -3   1  21        6.39        0.61       91.90 o
  -2   1  21       12.70       12.91        4.70 o
  -1   1  21        6.45        0.39      141.90 o
   0   1  21       10.11        0.36       10.40 o
   1   1  21       -5.21        0.50       92.30 o
   2   1  21       14.60        2.01       13.40 o
   3   1  21        6.24        0.08        6.00 o
   4   1  21       15.48        0.26        5.10 o
   5   1  21       13.28       14.57        6.30 o
   6   1  21       21.50        0.14        5.10 o
   7   1  21      108.24      105.95       10.30 o
   8   1  21        8.72        4.89        4.70 o
   9   1  21       16.74       29.56        8.30 o
  10   1  21       35.40       18.09        7.90 o
  11   1  21       89.47       90.85        8.40 o
  12   1  21        5.23        0.59        5.80 o
  13   1  21       14.90       11.09       13.80 o
  14   1  21        6.30        0.00       46.20 o
  15   1  21       11.23        0.10        5.90 o
 -13   2  21       18.00       15.92       83.10 o
 -12   2  21       84.10       79.16       12.40 o
 -11   2  21       39.25        9.68        9.20 o
 -10   2  21       14.10        1.81       28.60 o
  -9   2  21       42.35       26.22       12.00 o
  -8   2  21       -2.90        0.87       15.30 o
  -7   2  21       17.05        1.28        8.10 o
  -6   2  21       32.40        6.52       47.40 o
  -5   2  21       26.00       38.94       10.30 o
  -4   2  21       27.40       18.54        9.70 o
  -3   2  21       18.45       19.24        9.80 o
  -2   2  21       16.55        0.17        7.30 o
  -1   2  21        6.65       15.02       20.60 o
   0   2  21       15.90       10.46        9.10 o
   1   2  21       50.05       42.58       10.50 o
   2   2  21       45.18       39.71        6.90 o
   3   2  21       13.52        2.92        5.30 o
   4   2  21       22.44        0.46        8.50 o
   5   2  21       24.86       18.00        5.90 o
   6   2  21       31.60       30.06        7.80 o
   7   2  21       -0.05        0.20        0.80 o
   8   2  21        1.72        1.25        6.90 o
   9   2  21       26.91       21.68        5.30 o
  10   2  21       23.51        7.37        6.10 o
  11   2  21       28.29        3.48        9.20 o
  12   2  21       45.50       34.78       15.00 o
  13   2  21       33.75       38.68       10.80 o
  -8   3  21       -9.40        2.59      271.80 o
  -7   3  21       15.35       19.74        8.10 o
  -6   3  21       34.35       12.07        9.30 o
  -5   3  21       46.40        8.85       48.90 o
  -4   3  21       28.25       20.45       11.30 o
  -3   3  21       31.45       18.08       15.30 o
  -2   3  21        8.55        5.56        7.50 o
  -1   3  21       47.36       45.55        8.10 o
   0   3  21       15.65        4.95        6.70 o
   1   3  21       62.90       78.29        9.00 o
   2   3  21       -0.62        1.17        9.80 o
   3   3  21        7.92        5.90        5.80 o
   4   3  21       12.87        6.40       12.00 o
   5   3  21       18.55        7.82        5.60 o
   6   3  21        7.60        0.94       10.30 o
   7   3  21       49.97       40.73        8.50 o
   8   3  21        6.97        2.04        4.80 o
   9   3  21       57.90       37.96       18.40 o
 -14   0  22      214.80      228.83       59.80 o
 -13   0  22       22.75        6.03      433.90 o
 -12   0  22       -1.45        1.35       12.80 o
 -11   0  22      121.50      120.57       20.20 o
 -10   0  22      190.65      148.80       14.70 o
  -9   0  22       31.45       17.66        8.10 o
  -8   0  22      686.25      713.00       63.70 o
  -7   0  22       20.35        4.65        9.60 o
  -6   0  22      100.95      125.73       11.40 o
  -5   0  22       84.20       25.01       43.20 o
  -4   0  22       63.15       48.80       10.20 o
  -3   0  22       13.35        0.57        7.10 o
  -2   0  22       11.00        1.80        5.40 o
  -1   0  22       46.65       46.18        9.50 o
   0   0  22       72.80       47.50       13.90 o
   1   0  22       63.00       65.05        9.70 o
   2   0  22       34.60        7.07        8.00 o
   3   0  22       22.35       16.69       28.60 o
   4   0  22      279.50      272.47       23.90 o
   5   0  22       15.50        1.26        8.50 o
   6   0  22       17.50        4.28        9.50 o
   7   0  22       19.00        3.85       13.20 o
   8   0  22      354.25      412.87       32.30 o
   9   0  22       50.70        0.04       53.90 o
  10   0  22      309.80      288.15       58.80 o
  11   0  22       62.50       52.80       10.20 o
  12   0  22       23.40       13.23        9.30 o
  13   0  22       14.60        0.04       12.50 o
  14   0  22      101.15      139.67       12.60 o
 -13   1  22        5.40        5.46      413.30 o
 -12   1  22       40.55       43.31        9.70 o
 -11   1  22        9.70        2.44       18.00 o
 -10   1  22       27.94        6.88       12.60 o
  -9   1  22        9.71       10.24      103.30 o
  -8   1  22        1.70        1.48        3.30 o
  -7   1  22       22.93       32.34        6.40 o
  -6   1  22       10.53        5.76        6.90 o
  -5   1  22       94.09      115.90        8.20 o
  -4   1  22        6.14        7.34       14.90 o
  -3   1  22       17.75       11.74        7.60 o
  -2   1  22      188.75      188.47       10.50 o
  -1   1  22        7.59        1.00        9.20 o
   0   1  22       34.34       12.93        9.10 o
   1   1  22       17.85       11.50        5.40 o
   2   1  22       71.58       62.83        7.30 o
   3   1  22       13.14        0.31        7.80 o
   4   1  22        7.54        0.12        5.90 o
   5   1  22       68.72       66.53       11.30 o
   6   1  22       10.22        1.80        8.50 o
   7   1  22       52.50       39.07        7.50 o
   8   1  22       13.33        7.58        8.00 o
   9   1  22       11.45        3.41        5.30 o
  10   1  22       46.54       44.49       10.20 o
  11   1  22       22.76        0.21       13.20 o
  12   1  22       16.56        8.62       10.50 o
  13   1  22       15.45        1.27        5.70 o
 -11   2  22       29.70       33.76       61.30 o
 -10   2  22       27.00       30.48       46.20 o
  -9   2  22       39.70       16.44       11.90 o
  -8   2  22       20.70        3.50       10.10 o
  -7   2  22       13.60        5.31       19.30 o
  -6   2  22       60.30       59.98       12.40 o
  -5   2  22       27.15        6.63        8.80 o
  -4   2  22       29.50       28.03       11.00 o
  -3   2  22       10.85        2.81       10.70 o
  -2   2  22       21.00       19.29       14.20 o
  -1   2  22       42.70       34.79       11.50 o
   0   2  22       62.80       62.48       12.20 o
   1   2  22       57.25       53.99       10.50 o
   2   2  22       26.25       15.89        9.10 o
   3   2  22        4.14        1.27        8.90 o
   4   2  22       44.97       40.69        7.40 o
   5   2  22       16.07        1.46        9.80 o
   6   2  22       40.98       42.36        8.00 o
   7   2  22       -2.36        2.81        9.90 o
   8   2  22        3.94        0.00       35.70 o
   9   2  22       -0.21        0.34       16.20 o
  10   2  22       16.86        7.61        6.50 o
  11   2  22       16.85       15.05        6.70 o
  -3   3  22       15.90       15.16       92.10 o
  -2   3  22      -11.65        1.29        8.90 o
  -1   3  22       36.60       17.01        8.90 o
   0   3  22        9.38        1.38        9.30 o
   1   3  22       18.82        1.11        9.40 o
   2   3  22       37.30       11.97       53.70 o
   3   3  22       -3.50        0.58      170.50 o
   4   3  22       20.30        2.16       14.40 o
   5   3  22       -0.85        0.36       78.90 o
   6   3  22       23.00       13.59       10.50 o
 -11   1  23      221.20      247.18       62.20 o
 -10   1  23        0.40       16.21       14.30 o
  -9   1  23       38.16       25.75        8.00 o
  -8   1  23       14.67        1.08        6.90 o
  -7   1  23      125.09      100.03       13.20 o
  -6   1  23       12.85        0.00       11.30 o
  -5   1  23       44.86       50.03       12.00 o
  -4   1  23       17.38        0.62       13.70 o
  -3   1  23       25.46       14.21       11.90 o
  -2   1  23       13.66        2.43        6.80 o
  -1   1  23        8.21        0.04       12.50 o
   0   1  23       22.31       16.55        6.10 o
   1   1  23       -4.76        0.18       18.70 o
   2   1  23       -5.40        0.06       16.80 o
   3   1  23       19.42       18.32       11.00 o
   4   1  23       33.91       10.73       13.60 o
   5   1  23       76.25       73.60        9.20 o
   6   1  23       14.43       10.43        7.20 o
   7   1  23      102.42      114.08        8.40 o
   8   1  23       11.59        0.59      423.80 o
   9   1  23       93.19       74.54        9.90 o
  10   1  23       36.29       28.49        7.50 o
  11   1  23      217.13      219.69       15.20 o
  -8   2  23       37.70       49.87       58.40 o
  -7   2  23       37.20        6.59       63.50 o
  -6   2  23        1.90        3.57        3.80 o
  -5   2  23       28.25       13.05       11.30 o
  -4   2  23        6.75        1.85       21.60 o
  -3   2  23       19.10        4.69        9.50 o
  -2   2  23       33.35       12.35        9.90 o
  -1   2  23       54.00       35.18       10.20 o
   0   2  23        9.85        2.05       10.30 o
   1   2  23       27.15       28.36       10.30 o
   2   2  23       46.35       42.94       12.70 o
   3   2  23        2.87        4.77       10.60 o
   4   2  23       11.75        0.00       14.70 o
   5   2  23        1.30        5.42        3.80 o
   6   2  23       32.00       19.82       11.60 o
   7   2  23       17.13        9.12        4.90 o
   8   2  23       23.60       14.50       22.90 o
  -9   0  24       26.00       27.71       62.20 o
  -8   0  24      194.65      190.55       16.70 o
  -7   0  24       46.55       58.21       10.00 o
  -6   0  24       36.30       18.43       11.70 o
  -5   0  24       13.80        2.11        7.00 o
  -4   0  24       26.15       13.73       12.40 o
  -3   0  24        3.45        0.19        5.40 o
  -2   0  24       35.55        0.41       20.90 o
  -1   0  24        4.00        6.30       25.80 o
   0   0  24       50.00       21.99       13.00 o
   1   0  24        8.45        2.72       12.10 o
   2   0  24       10.60        5.20        6.40 o
   3   0  24        2.05        0.12        7.90 o
   4   0  24        5.60        5.96       16.30 o
   5   0  24       21.70        3.36       17.40 o
   6   0  24       34.90        8.40        9.90 o
   7   0  24       97.50       78.62       63.20 o
   8   0  24      358.60      305.33       67.00 o
   9   0  24       68.50       21.78       68.20 o
  -8   1  24       17.50       11.79       68.20 o
  -7   1  24       23.00       11.06        8.40 o
  -6   1  24       -4.86        0.05       20.20 o
  -5   1  24       15.95       10.79       11.80 o
  -4   1  24       29.47       11.83        7.30 o
  -3   1  24       14.90       18.58        9.20 o
  -2   1  24       36.60       39.87        8.20 o
  -1   1  24       -5.85        1.68       79.40 o
   0   1  24        5.93        0.49      148.40 o
   1   1  24        2.54        0.10        8.30 o
   2   1  24       40.96       32.39       13.10 o
   3   1  24       20.47        7.42        7.90 o
   4   1  24        8.90       11.46       11.50 o
   5   1  24       -1.72        2.33       14.10 o
   6   1  24       -0.30        0.36       25.10 o
   7   1  24        6.94        0.01       14.20 o
   8   1  24       67.55       51.99       15.30 o
  -2   2  24       27.40        9.24       75.10 o
  -1   2  24       26.60       12.70        8.20 o
   0   2  24       67.10       64.04       12.00 o
   1   2  24       22.20       16.21       53.60 o
   2   2  24        6.20        9.84       24.60 o
   3   2  24        7.00        1.41       58.50 o
  -1   1  25        2.63        3.45        9.10 o
   0   1  25       56.38       25.02        9.60 o
   1   1  25        6.59        7.11       17.80 o
